# Supplementary material for: (1′S)-4-(3,4-Dichlorophenyl)-1′-(3,5-dimethoxyphenyl)-1,2,3,4-tetrahydronaphthalene-2-spiro-2′-pyrrolizidine-3′-spiro-3′′-indoline-1,2′′-dione
Source: Acta Crystallogr Sect E Struct Rep Online. 2008 Sep 17;64(Pt 10):o1958–9. doi: 10.1107/S1600536808028614 (PMC2959408; doi:10.1107/S1600536808028614)
Supplement: Supplementary file 1 [file e-64-o1958-sup1.cif]

##############################################################################
###                                                                        ###
###        Electronic paper (Acta Crystallographica Section E)             ###
###                                                                        ###
##############################################################################
#                                                                            #
# This CIF contains the data in a paper accepted for publication in Acta     #
# Crystallographica Section E. It conforms to the requirements of Notes      #
# for Authors for Section E, and has been peer reviewed under the auspices   #
# of the IUCr Commission on Journals.                                        #
#                                                                            #
# Full details of the Crystallographic Information File format               #
# are given in the paper "The Crystallographic Information File (CIF):       #
# a New Standard Archive File for Crystallography" by S. R. Hall, F. H.      #
# Allen and I. D. Brown [Acta Cryst. (1991), A47, 655-685].                  #
#                                                                            #
# The current version of the core CIF dictionary is obtainable from          #
# ftp://ftp.iucr.org/pub/cif_core.dic. The current version number is 2.4.    #
#                                                                            #
# Software is freely available for graphical display of the structure(s) in  #
# this CIF.  For information consult the CIF home page http://www.iucr.org/  #
# cif/home.html                                                              #
#                                                                            #
# This file may be used for bona fide research purposes within the           #
# scientific community so long as proper attribution is given to the journal # 
# article from which it was obtained.                                        #
#                                                                            #
##############################################################################
                                             
data_I
_audit_creation_method     SHELXL-97
_chemical_name_systematic
;
(1'S)-4-(3,4-Dichlorophenyl)-1'-(3,5-dimethoxyphenyl)-
1,2,3,4-tetrahydronaphthalene-2-spiro-2'-pyrrolizidine-
3'-spiro-3''-indoline-1,2''-dione
;
_chemical_name_common     ?
_chemical_formula_moiety     'C37 H32 Cl2 N2 O4'
_chemical_formula_sum     'C37 H32 Cl2 N2 O4'
_chemical_formula_iupac     'C37 H32 Cl2 N2 O4'
_chemical_formula_weight     639.55
_chemical_melting_point     ?
_symmetry_cell_setting     'triclinic'
_symmetry_space_group_name_H-M     'P -1'
_symmetry_space_group_name_Hall     '-P 1'
loop_
    _symmetry_equiv_pos_as_xyz
    'x, y, z'
    '-x, -y, -z'
_cell_length_a     10.4475(3)
_cell_length_b     11.3047(3)
_cell_length_c     15.0170(4)
_cell_angle_alpha     87.925(2)
_cell_angle_beta     70.3220(10)
_cell_angle_gamma     70.115(2)
_cell_volume     1564.29(7)
_cell_formula_units_Z     2
_cell_measurement_reflns_used     7586
_cell_measurement_theta_min     2.9
_cell_measurement_theta_max     30.0
_cell_measurement_temperature     293(2)
_exptl_crystal_description     'prismatic'
_exptl_crystal_colour     'colourless'
_exptl_crystal_size_max     0.40
_exptl_crystal_size_mid     0.20
_exptl_crystal_size_min     0.20
_exptl_crystal_density_diffrn     1.358
_exptl_crystal_density_meas     ?
_exptl_crystal_density_method     'not measured'
_exptl_crystal_F_000     668
_exptl_absorpt_coefficient_mu     0.252
_exptl_absorpt_correction_type     'multi-scan'
_exptl_absorpt_process_details     '(Blessing, 1995)'
_exptl_absorpt_correction_T_min     0.8521
_exptl_absorpt_correction_T_max     0.9432
_exptl_special_details
;
;
_diffrn_ambient_temperature     293(2)
_diffrn_radiation_type     MoK\a
_diffrn_radiation_wavelength     0.71073
_diffrn_radiation_source     'fine-focus sealed tube'
_diffrn_radiation_monochromator     graphite
_diffrn_measurement_device_type     'Bruker Kappa APEXII'
_diffrn_measurement_method     '\w and \f scan'
_diffrn_detector_area_resol_mean     ?
_diffrn_reflns_number     41544
_diffrn_reflns_av_R_equivalents     0.0262
_diffrn_reflns_av_sigmaI/netI     0.0319
_diffrn_reflns_theta_min     1.45
_diffrn_reflns_theta_max     32.00
_diffrn_reflns_theta_full     32.00
_diffrn_measured_fraction_theta_max     0.993
_diffrn_measured_fraction_theta_full     0.993
_diffrn_reflns_limit_h_min     -15
_diffrn_reflns_limit_h_max     15
_diffrn_reflns_limit_k_min     -16
_diffrn_reflns_limit_k_max     16
_diffrn_reflns_limit_l_min     -22
_diffrn_reflns_limit_l_max     22
_diffrn_standards_number     0
_diffrn_standards_interval_count     0
_diffrn_standards_interval_time     0
_diffrn_standards_decay_%     0
_refine_special_details
;
Refinement of <i>F</i>^2^ against ALL reflections. The weighted <i>R</i>-factor
<i>wR</i> and goodness of fit <i>S</i> are based on <i>F</i>^2^, conventional
<i>R</i>-factors <i>R</i> are based on <i>F</i>, with <i>F</i> set to zero for
negative <i>F</i>^2^. The threshold expression of <i>F</i>^2^ >
\s(<i>F</i>^2^) is used only for calculating <i>R</i>-factors(gt) <i>etc</i>.
and is not relevant to the choice of reflections for refinement.
<i>R</i>-factors based on <i>F</i>^2^ are statistically about twice as large
as those based on <i>F</i>, and <i>R</i>- factors based on ALL data will be
even larger.
;
_reflns_number_total     10800
_reflns_number_gt     7229
_reflns_threshold_expression     I>2\s(I)
_refine_ls_structure_factor_coef     Fsqd
_refine_ls_matrix_type     full
_refine_ls_R_factor_all     0.0891
_refine_ls_R_factor_gt     0.0563
_refine_ls_wR_factor_gt     0.1627
_refine_ls_wR_factor_ref     0.1911
_refine_ls_goodness_of_fit_ref     1.043
_refine_ls_restrained_S_all     1.045
_refine_ls_number_reflns     10800
_refine_ls_number_parameters     414
_refine_ls_number_restraints     3
_refine_ls_hydrogen_treatment     constr
_refine_ls_weighting_scheme     calc
_refine_ls_weighting_details
         'calc w=1/[\s^2^(Fo^2^)+(0.1047P)^2^+0.2966P] where P=(Fo^2^+2Fc^2^)/3'
_atom_sites_solution_hydrogens     geom
_atom_sites_solution_primary     direct
_atom_sites_solution_secondary     difmap
_refine_ls_shift/su_max     0.002
_refine_ls_shift/su_mean     0.000
_refine_diff_density_max     0.792
_refine_diff_density_min     -0.440
_refine_ls_extinction_method     none
_refine_ls_extinction_coef     ?
loop_
    _atom_type_symbol
    _atom_type_description
    _atom_type_scat_dispersion_real
    _atom_type_scat_dispersion_imag
    _atom_type_scat_source
    'C' 'C' 0.0033 0.0016
                         'International Tables Vol C Tables 4.2.6.8 and 6.1.1.4'
    'H' 'H' 0.0000 0.0000
                         'International Tables Vol C Tables 4.2.6.8 and 6.1.1.4'
    'Cl' 'Cl' 0.1484 0.1585
                         'International Tables Vol C Tables 4.2.6.8 and 6.1.1.4'
    'N' 'N' 0.0061 0.0033
                         'International Tables Vol C Tables 4.2.6.8 and 6.1.1.4'
    'O' 'O' 0.0106 0.0060
                         'International Tables Vol C Tables 4.2.6.8 and 6.1.1.4'
_computing_data_collection     'APEX2 (Bruker, 2004)'
_computing_cell_refinement     'APEX2 and SAINT (Bruker, 2004)'
_computing_data_reduction     'SAINT and XPREP (Bruker, 2004)'
_computing_structure_solution     'SHELXS86 (Sheldrick, 2008)'
_computing_structure_refinement     'SHELXL97 (Sheldrick, 2008)'
_computing_molecular_graphics     'ORTEP (Farrugia, 1997)'
_computing_publication_material     'SHELXL97 (Sheldrick, 2008)'
loop_
    _atom_site_type_symbol
    _atom_site_label
    _atom_site_fract_x
    _atom_site_fract_y
    _atom_site_fract_z
    _atom_site_U_iso_or_equiv
    _atom_site_adp_type
    _atom_site_calc_flag
    _atom_site_refinement_flags
    _atom_site_occupancy
    _atom_site_disorder_assembly
    _atom_site_disorder_group
    O O3A 0.354(4) 0.472(3) 1.074(3) 0.0809(9) Uani d PD 0.161(16) A 1
    C C36A 0.221(4) 0.580(2) 1.132(2) 0.096(2) Uani d PD 0.161(16) A 1
    H H36A 0.2439 0.6186 1.1779 0.145 Uiso calc PR 0.161(16) A 1
    H H36B 0.1444 0.5491 1.1640 0.145 Uiso calc PR 0.161(16) A 1
    H H36C 0.1911 0.6419 1.0906 0.145 Uiso calc PR 0.161(16) A 1
    O O3B 0.3543(6) 0.4485(4) 1.0667(4) 0.0809(9) Uani d PD 0.839(16) A 2
    C C36B 0.3052(11) 0.5792(4) 1.1031(5) 0.096(2) Uani d PD 0.839(16) A 2
    H H36D 0.3337 0.5836 1.1570 0.145 Uiso calc PR 0.839(16) A 2
    H H36E 0.2015 0.6148 1.1218 0.145 Uiso calc PR 0.839(16) A 2
    H H36F 0.3480 0.6258 1.0546 0.145 Uiso calc PR 0.839(16) A 2
    C C1 0.40416(19) -0.15566(17) 0.86677(11) 0.0399(4) Uani d . 1 . .
    H H1A 0.4676 -0.1445 0.8978 0.048 Uiso calc R 1 . .
    H H1B 0.4391 -0.2431 0.8417 0.048 Uiso calc R 1 . .
    C C2 0.2476(2) -0.1147(2) 0.93408(14) 0.0529(5) Uani d . 1 . .
    H H2A 0.1945 -0.1581 0.9145 0.063 Uiso calc R 1 . .
    H H2B 0.2437 -0.1332 0.9983 0.063 Uiso calc R 1 . .
    C C3 0.18444(18) 0.02583(18) 0.92877(11) 0.0403(4) Uani d . 1 . .
    H H3A 0.1728 0.0720 0.9859 0.048 Uiso calc R 1 . .
    H H3B 0.0908 0.0483 0.9211 0.048 Uiso calc R 1 . .
    C C4 0.29422(15) 0.05502(14) 0.84187(9) 0.0283(3) Uani d . 1 . .
    H H4 0.2457 0.1077 0.8012 0.034 Uiso calc R 1 . .
    C C5 0.39284(15) 0.11276(14) 0.86608(9) 0.0263(3) Uani d . 1 . .
    H H5 0.4163 0.0694 0.9193 0.032 Uiso calc R 1 . .
    C C6 0.53615(14) 0.07076(14) 0.77879(9) 0.0250(3) Uani d . 1 . .
    C C7 0.52504(14) -0.04945(14) 0.73003(9) 0.0262(3) Uani d . 1 . .
    C C8 0.49813(15) -0.01974(15) 0.63454(9) 0.0282(3) Uani d . 1 . .
    C C9 0.70601(16) -0.19044(15) 0.60014(10) 0.0308(3) Uani d . 1 . .
    C C10 0.83223(19) -0.28541(17) 0.54864(12) 0.0421(4) Uani d . 1 . .
    H H10 0.8617 -0.2977 0.4829 0.051 Uiso calc R 1 . .
    C C11 0.9135(2) -0.36187(19) 0.59893(15) 0.0507(5) Uani d . 1 . .
    H H11 1.0000 -0.4261 0.5663 0.061 Uiso calc R 1 . .
    C C12 0.8683(2) -0.34426(19) 0.69656(15) 0.0518(5) Uani d . 1 . .
    H H12 0.9223 -0.3988 0.7291 0.062 Uiso calc R 1 . .
    C C13 0.74268(19) -0.24584(17) 0.74662(12) 0.0418(4) Uani d . 1 . .
    H H13 0.7136 -0.2334 0.8123 0.050 Uiso calc R 1 . .
    C C14 0.66109(16) -0.16654(15) 0.69812(10) 0.0303(3) Uani d . 1 . .
    C C15 0.66684(15) 0.02854(14) 0.81252(10) 0.0286(3) Uani d . 1 . .
    C C16 0.80579(15) 0.04095(15) 0.74984(10) 0.0312(3) Uani d . 1 . .
    C C17 0.92621(18) -0.00570(18) 0.77891(13) 0.0403(4) Uani d . 1 . .
    H H17 0.9172 -0.0422 0.8362 0.048 Uiso calc R 1 . .
    C C18 1.05792(19) 0.0018(2) 0.72365(15) 0.0496(5) Uani d . 1 . .
    H H18 1.1374 -0.0287 0.7437 0.059 Uiso calc R 1 . .
    C C19 1.07096(19) 0.0547(2) 0.63859(16) 0.0528(5) Uani d . 1 . .
    H H19 1.1597 0.0602 0.6013 0.063 Uiso calc R 1 . .
    C C20 0.95378(18) 0.09990(19) 0.60787(13) 0.0453(4) Uani d . 1 . .
    H H20 0.9648 0.1347 0.5499 0.054 Uiso calc R 1 . .
    C C21 0.81919(16) 0.09383(15) 0.66302(11) 0.0331(3) Uani d . 1 . .
    C C22 0.69137(16) 0.14085(15) 0.62944(10) 0.0310(3) Uani d . 1 . .
    H H22 0.6950 0.0710 0.5908 0.037 Uiso calc R 1 . .
    C C23 0.54951(15) 0.17705(14) 0.71400(10) 0.0290(3) Uani d . 1 . .
    H H23A 0.4691 0.2027 0.6905 0.035 Uiso calc R 1 . .
    H H23B 0.5415 0.2492 0.7513 0.035 Uiso calc R 1 . .
    C C24 0.69205(16) 0.25062(16) 0.56849(10) 0.0340(3) Uani d . 1 . .
    C C25 0.6990(2) 0.35991(18) 0.60064(13) 0.0441(4) Uani d . 1 . .
    H H25 0.7052 0.3663 0.6605 0.053 Uiso calc R 1 . .
    C C26 0.6968(2) 0.4603(2) 0.54514(15) 0.0501(4) Uani d . 1 . .
    H H26 0.7006 0.5339 0.5681 0.060 Uiso calc R 1 . .
    C C27 0.68903(19) 0.45170(19) 0.45629(14) 0.0484(5) Uani d . 1 . .
    C C28 0.6784(2) 0.3440(2) 0.42390(12) 0.0469(4) Uani d . 1 . .
    C C29 0.68005(19) 0.24370(18) 0.47998(11) 0.0408(4) Uani d . 1 . .
    H H29 0.6731 0.1711 0.4579 0.049 Uiso calc R 1 . .
    C C30 0.32734(16) 0.25188(15) 0.89804(9) 0.0297(3) Uani d . 1 . .
    C C31 0.3666(2) 0.29472(17) 0.96688(12) 0.0407(4) Uani d . 1 A .
    H H31 0.4317 0.2381 0.9915 0.049 Uiso calc R 1 . .
    C C32 0.3092(2) 0.42142(19) 0.99891(13) 0.0502(5) Uani d . 1 . .
    C C33 0.2127(2) 0.50766(17) 0.96333(13) 0.0473(4) Uani d . 1 A .
    H H33 0.1751 0.5928 0.9847 0.057 Uiso calc R 1 . .
    C C34 0.17306(18) 0.46448(16) 0.89500(12) 0.0379(3) Uani d . 1 . .
    C C35 0.23008(17) 0.33770(15) 0.86215(11) 0.0344(3) Uani d . 1 A .
    H H35 0.2030 0.3102 0.8160 0.041 Uiso calc R 1 . .
    C C37 0.0151(2) 0.67044(19) 0.88737(17) 0.0568(5) Uani d . 1 . .
    H H37A -0.0505 0.7131 0.8549 0.085 Uiso calc R 1 A .
    H H37B 0.0905 0.7056 0.8740 0.085 Uiso calc R 1 . .
    H H37C -0.0369 0.6809 0.9545 0.085 Uiso calc R 1 . .
    Cl Cl1 0.69362(7) 0.57669(6) 0.38722(5) 0.0775(2) Uani d . 1 . .
    Cl Cl2 0.66031(9) 0.33098(7) 0.31522(4) 0.0859(2) Uani d . 1 . .
    N N1 0.39275(13) -0.06905(12) 0.79190(8) 0.0280(2) Uani d . 1 . .
    N N2 0.60572(14) -0.10446(13) 0.56524(8) 0.0320(3) Uani d . 1 . .
    H H2 0.6120 -0.1055 0.5067 0.038 Uiso calc R 1 . .
    O O1 0.39534(11) 0.06372(12) 0.62338(7) 0.0375(3) Uani d . 1 . .
    O O2 0.65885(13) -0.01379(14) 0.88883(8) 0.0455(3) Uani d . 1 . .
    O O4 0.07684(15) 0.54052(12) 0.85601(10) 0.0506(3) Uani d . 1 A .
loop_
    _atom_site_aniso_label
    _atom_site_aniso_U_11
    _atom_site_aniso_U_22
    _atom_site_aniso_U_33
    _atom_site_aniso_U_12
    _atom_site_aniso_U_13
    _atom_site_aniso_U_23
    O3A 0.1439(18) 0.046(2) 0.0818(16) -0.0274(16) -0.0796(14) -0.0059(13)
    C36A 0.145(6) 0.0662(19) 0.098(3) -0.029(3) -0.071(4) -0.022(2)
    O3B 0.1439(18) 0.046(2) 0.0818(16) -0.0274(16) -0.0796(14) -0.0059(13)
    C36B 0.145(6) 0.0662(19) 0.098(3) -0.029(3) -0.071(4) -0.022(2)
    C1 0.0474(9) 0.0381(9) 0.0344(7) -0.0177(7) -0.0126(6) 0.0138(6)
    C2 0.0580(11) 0.0504(11) 0.0450(9) -0.0294(9) -0.0016(8) 0.0124(8)
    C3 0.0336(8) 0.0522(10) 0.0323(7) -0.0200(7) -0.0030(6) 0.0059(7)
    C4 0.0247(6) 0.0350(8) 0.0252(6) -0.0112(6) -0.0081(5) 0.0060(5)
    C5 0.0262(6) 0.0302(7) 0.0219(5) -0.0089(5) -0.0089(5) 0.0060(5)
    C6 0.0228(6) 0.0313(7) 0.0225(5) -0.0093(5) -0.0105(4) 0.0074(5)
    C7 0.0247(6) 0.0335(7) 0.0205(5) -0.0086(5) -0.0099(4) 0.0063(5)
    C8 0.0268(6) 0.0402(8) 0.0218(5) -0.0144(6) -0.0112(5) 0.0077(5)
    C9 0.0296(7) 0.0339(8) 0.0304(6) -0.0135(6) -0.0098(5) 0.0024(5)
    C10 0.0374(8) 0.0419(9) 0.0388(8) -0.0106(7) -0.0052(6) -0.0078(7)
    C11 0.0344(8) 0.0421(10) 0.0636(12) -0.0005(7) -0.0134(8) -0.0135(9)
    C12 0.0436(10) 0.0430(11) 0.0640(12) 0.0009(8) -0.0282(9) -0.0008(9)
    C13 0.0405(8) 0.0404(9) 0.0402(8) -0.0016(7) -0.0213(7) 0.0033(7)
    C14 0.0289(7) 0.0317(7) 0.0292(6) -0.0074(6) -0.0119(5) 0.0031(5)
    C15 0.0268(6) 0.0343(8) 0.0277(6) -0.0102(6) -0.0139(5) 0.0066(5)
    C16 0.0260(6) 0.0355(8) 0.0350(7) -0.0112(6) -0.0139(5) 0.0066(6)
    C17 0.0332(8) 0.0479(10) 0.0461(9) -0.0132(7) -0.0230(7) 0.0101(7)
    C18 0.0274(8) 0.0597(12) 0.0649(12) -0.0129(8) -0.0227(8) 0.0081(9)
    C19 0.0263(8) 0.0627(13) 0.0673(12) -0.0177(8) -0.0120(8) 0.0120(10)
    C20 0.0312(8) 0.0552(11) 0.0483(9) -0.0182(8) -0.0102(7) 0.0146(8)
    C21 0.0270(7) 0.0362(8) 0.0361(7) -0.0118(6) -0.0106(5) 0.0070(6)
    C22 0.0289(7) 0.0356(8) 0.0300(6) -0.0134(6) -0.0107(5) 0.0106(5)
    C23 0.0267(6) 0.0334(7) 0.0291(6) -0.0115(6) -0.0120(5) 0.0115(5)
    C24 0.0289(7) 0.0418(9) 0.0321(7) -0.0147(6) -0.0103(5) 0.0141(6)
    C25 0.0506(10) 0.0470(10) 0.0461(9) -0.0255(8) -0.0233(8) 0.0173(7)
    C26 0.0482(10) 0.0470(11) 0.0628(12) -0.0253(9) -0.0214(9) 0.0213(9)
    C27 0.0332(8) 0.0518(11) 0.0529(10) -0.0125(8) -0.0106(7) 0.0285(8)
    C28 0.0403(9) 0.0544(11) 0.0338(8) -0.0059(8) -0.0097(6) 0.0153(7)
    C29 0.0397(8) 0.0461(10) 0.0324(7) -0.0116(7) -0.0111(6) 0.0088(6)
    C30 0.0292(7) 0.0330(8) 0.0251(6) -0.0094(6) -0.0088(5) 0.0042(5)
    C31 0.0515(10) 0.0395(9) 0.0372(8) -0.0144(8) -0.0241(7) 0.0052(6)
    C32 0.0727(13) 0.0442(10) 0.0438(9) -0.0215(10) -0.0311(9) 0.0014(7)
    C33 0.0615(11) 0.0319(9) 0.0459(9) -0.0118(8) -0.0196(8) 0.0000(7)
    C34 0.0379(8) 0.0332(8) 0.0382(8) -0.0084(7) -0.0118(6) 0.0045(6)
    C35 0.0347(7) 0.0347(8) 0.0323(7) -0.0077(6) -0.0142(6) 0.0027(6)
    C37 0.0566(12) 0.0332(10) 0.0729(14) -0.0035(9) -0.0251(10) 0.0046(9)
    Cl1 0.0666(4) 0.0733(4) 0.0887(4) -0.0243(3) -0.0271(3) 0.0574(3)
    Cl2 0.1112(6) 0.0922(5) 0.0393(3) -0.0105(4) -0.0339(3) 0.0171(3)
    N1 0.0281(6) 0.0322(6) 0.0245(5) -0.0118(5) -0.0091(4) 0.0064(4)
    N2 0.0337(6) 0.0423(7) 0.0208(5) -0.0128(6) -0.0108(4) 0.0031(5)
    O1 0.0294(5) 0.0553(7) 0.0268(5) -0.0088(5) -0.0151(4) 0.0099(5)
    O2 0.0385(6) 0.0698(9) 0.0344(6) -0.0197(6) -0.0209(5) 0.0220(5)
    O4 0.0527(8) 0.0337(7) 0.0609(8) -0.0021(6) -0.0270(6) 0.0026(6)
_geom_special_details
;
All e.s.d.'s (except the e.s.d. in the dihedral angle between two l.s. planes)
are estimated using the full covariance matrix. The cell e.s.d.'s are taken
into account individually in the estimation of e.s.d.'s in distances, angles
and torsion angles; correlations between e.s.d.'s in cell parameters are only
used when they are defined by crystal symmetry. An approximate (isotropic)
treatment of cell e.s.d.'s is used for estimating e.s.d.'s involving l.s.
planes.
;
loop_
    _geom_bond_atom_site_label_1
    _geom_bond_atom_site_label_2
    _geom_bond_site_symmetry_2
    _geom_bond_distance
    _geom_bond_publ_flag
    O3A C36A . 1.507(10) ?
    O3A C32 . 1.56(3) ?
    C36A H36A . 0.9600 ?
    C36A H36B . 0.9600 ?
    C36A H36C . 0.9600 ?
    O3B C32 . 1.341(5) ?
    O3B C36B . 1.449(4) ?
    C36B H36D . 0.9600 ?
    C36B H36E . 0.9600 ?
    C36B H36F . 0.9600 ?
    C1 N1 . 1.4724(19) ?
    C1 C2 . 1.522(3) ?
    C1 H1A . 0.9700 ?
    C1 H1B . 0.9700 ?
    C2 C3 . 1.510(3) ?
    C2 H2A . 0.9700 ?
    C2 H2B . 0.9700 ?
    C3 C4 . 1.5315(19) ?
    C3 H3A . 0.9700 ?
    C3 H3B . 0.9700 ?
    C4 N1 . 1.4710(19) ?
    C4 C5 . 1.532(2) ?
    C4 H4 . 0.9800 ?
    C5 C30 . 1.508(2) ?
    C5 C6 . 1.5573(18) ?
    C5 H5 . 0.9800 ?
    C6 C23 . 1.5323(19) ?
    C6 C15 . 1.5342(19) ?
    C6 C7 . 1.623(2) ?
    C7 N1 . 1.4667(17) ?
    C7 C14 . 1.520(2) ?
    C7 C8 . 1.5558(18) ?
    C8 O1 . 1.2215(18) ?
    C8 N2 . 1.3475(19) ?
    C9 C10 . 1.378(2) ?
    C9 C14 . 1.391(2) ?
    C9 N2 . 1.399(2) ?
    C10 C11 . 1.387(3) ?
    C10 H10 . 0.9300 ?
    C11 C12 . 1.379(3) ?
    C11 H11 . 0.9300 ?
    C12 C13 . 1.388(3) ?
    C12 H12 . 0.9300 ?
    C13 C14 . 1.383(2) ?
    C13 H13 . 0.9300 ?
    C15 O2 . 1.2134(17) ?
    C15 C16 . 1.491(2) ?
    C16 C17 . 1.398(2) ?
    C16 C21 . 1.398(2) ?
    C17 C18 . 1.376(2) ?
    C17 H17 . 0.9300 ?
    C18 C19 . 1.375(3) ?
    C18 H18 . 0.9300 ?
    C19 C20 . 1.382(3) ?
    C19 H19 . 0.9300 ?
    C20 C21 . 1.395(2) ?
    C20 H20 . 0.9300 ?
    C21 C22 . 1.507(2) ?
    C22 C24 . 1.516(2) ?
    C22 C23 . 1.5278(19) ?
    C22 H22 . 0.9800 ?
    C23 H23A . 0.9700 ?
    C23 H23B . 0.9700 ?
    C24 C25 . 1.376(3) ?
    C24 C29 . 1.384(2) ?
    C25 C26 . 1.382(3) ?
    C25 H25 . 0.9300 ?
    C26 C27 . 1.373(3) ?
    C26 H26 . 0.9300 ?
    C27 C28 . 1.379(3) ?
    C27 Cl1 . 1.7265(18) ?
    C28 C29 . 1.387(2) ?
    C28 Cl2 . 1.722(2) ?
    C29 H29 . 0.9300 ?
    C30 C35 . 1.387(2) ?
    C30 C31 . 1.389(2) ?
    C31 C32 . 1.383(3) ?
    C31 H31 . 0.9300 ?
    C32 C33 . 1.381(3) ?
    C33 C34 . 1.387(3) ?
    C33 H33 . 0.9300 ?
    C34 O4 . 1.365(2) ?
    C34 C35 . 1.387(2) ?
    C35 H35 . 0.9300 ?
    C37 O4 . 1.413(2) ?
    C37 H37A . 0.9600 ?
    C37 H37B . 0.9600 ?
    C37 H37C . 0.9600 ?
    N2 H2 . 0.8600 ?
loop_
    _geom_angle_atom_site_label_1
    _geom_angle_atom_site_label_2
    _geom_angle_atom_site_label_3
    _geom_angle_site_symmetry_1
    _geom_angle_site_symmetry_3
    _geom_angle
    _geom_angle_publ_flag
    C36A O3A C32 . . 105.7(19) ?
    O3A C36A H36A . . 109.5 ?
    O3A C36A H36B . . 109.5 ?
    H36A C36A H36B . . 109.5 ?
    O3A C36A H36C . . 109.5 ?
    H36A C36A H36C . . 109.5 ?
    H36B C36A H36C . . 109.5 ?
    C32 O3B C36B . . 118.3(4) ?
    O3B C36B H36D . . 109.5 ?
    O3B C36B H36E . . 109.5 ?
    H36D C36B H36E . . 109.5 ?
    O3B C36B H36F . . 109.5 ?
    H36D C36B H36F . . 109.5 ?
    H36E C36B H36F . . 109.5 ?
    N1 C1 C2 . . 101.74(14) ?
    N1 C1 H1A . . 111.4 ?
    C2 C1 H1A . . 111.4 ?
    N1 C1 H1B . . 111.4 ?
    C2 C1 H1B . . 111.4 ?
    H1A C1 H1B . . 109.3 ?
    C3 C2 C1 . . 105.74(14) ?
    C3 C2 H2A . . 110.6 ?
    C1 C2 H2A . . 110.6 ?
    C3 C2 H2B . . 110.6 ?
    C1 C2 H2B . . 110.6 ?
    H2A C2 H2B . . 108.7 ?
    C2 C3 C4 . . 105.04(13) ?
    C2 C3 H3A . . 110.7 ?
    C4 C3 H3A . . 110.7 ?
    C2 C3 H3B . . 110.7 ?
    C4 C3 H3B . . 110.7 ?
    H3A C3 H3B . . 108.8 ?
    N1 C4 C3 . . 104.93(12) ?
    N1 C4 C5 . . 104.42(11) ?
    C3 C4 C5 . . 113.99(12) ?
    N1 C4 H4 . . 111.0 ?
    C3 C4 H4 . . 111.0 ?
    C5 C4 H4 . . 111.0 ?
    C30 C5 C4 . . 115.92(12) ?
    C30 C5 C6 . . 115.96(11) ?
    C4 C5 C6 . . 104.90(11) ?
    C30 C5 H5 . . 106.4 ?
    C4 C5 H5 . . 106.4 ?
    C6 C5 H5 . . 106.4 ?
    C23 C6 C15 . . 107.97(11) ?
    C23 C6 C5 . . 112.44(11) ?
    C15 C6 C5 . . 109.81(10) ?
    C23 C6 C7 . . 114.45(11) ?
    C15 C6 C7 . . 110.25(11) ?
    C5 C6 C7 . . 101.81(10) ?
    N1 C7 C14 . . 115.92(12) ?
    N1 C7 C8 . . 104.01(10) ?
    C14 C7 C8 . . 100.87(11) ?
    N1 C7 C6 . . 106.94(10) ?
    C14 C7 C6 . . 116.68(11) ?
    C8 C7 C6 . . 111.61(11) ?
    O1 C8 N2 . . 124.93(12) ?
    O1 C8 C7 . . 126.47(13) ?
    N2 C8 C7 . . 108.56(12) ?
    C10 C9 C14 . . 122.97(15) ?
    C10 C9 N2 . . 127.28(14) ?
    C14 C9 N2 . . 109.75(13) ?
    C9 C10 C11 . . 117.24(16) ?
    C9 C10 H10 . . 121.4 ?
    C11 C10 H10 . . 121.4 ?
    C12 C11 C10 . . 121.10(16) ?
    C12 C11 H11 . . 119.4 ?
    C10 C11 H11 . . 119.4 ?
    C11 C12 C13 . . 120.54(18) ?
    C11 C12 H12 . . 119.7 ?
    C13 C12 H12 . . 119.7 ?
    C14 C13 C12 . . 119.55(16) ?
    C14 C13 H13 . . 120.2 ?
    C12 C13 H13 . . 120.2 ?
    C13 C14 C9 . . 118.48(14) ?
    C13 C14 C7 . . 132.65(13) ?
    C9 C14 C7 . . 108.85(12) ?
    O2 C15 C16 . . 119.79(13) ?
    O2 C15 C6 . . 121.41(12) ?
    C16 C15 C6 . . 118.80(12) ?
    C17 C16 C21 . . 119.94(14) ?
    C17 C16 C15 . . 117.93(14) ?
    C21 C16 C15 . . 122.10(13) ?
    C18 C17 C16 . . 120.68(16) ?
    C18 C17 H17 . . 119.7 ?
    C16 C17 H17 . . 119.7 ?
    C19 C18 C17 . . 119.44(16) ?
    C19 C18 H18 . . 120.3 ?
    C17 C18 H18 . . 120.3 ?
    C18 C19 C20 . . 120.84(16) ?
    C18 C19 H19 . . 119.6 ?
    C20 C19 H19 . . 119.6 ?
    C19 C20 C21 . . 120.63(17) ?
    C19 C20 H20 . . 119.7 ?
    C21 C20 H20 . . 119.7 ?
    C20 C21 C16 . . 118.46(15) ?
    C20 C21 C22 . . 121.05(14) ?
    C16 C21 C22 . . 120.48(12) ?
    C21 C22 C24 . . 113.74(12) ?
    C21 C22 C23 . . 110.34(12) ?
    C24 C22 C23 . . 109.85(13) ?
    C21 C22 H22 . . 107.6 ?
    C24 C22 H22 . . 107.6 ?
    C23 C22 H22 . . 107.6 ?
    C22 C23 C6 . . 113.96(12) ?
    C22 C23 H23A . . 108.8 ?
    C6 C23 H23A . . 108.8 ?
    C22 C23 H23B . . 108.8 ?
    C6 C23 H23B . . 108.8 ?
    H23A C23 H23B . . 107.7 ?
    C25 C24 C29 . . 118.75(15) ?
    C25 C24 C22 . . 121.36(14) ?
    C29 C24 C22 . . 119.85(16) ?
    C24 C25 C26 . . 120.87(17) ?
    C24 C25 H25 . . 119.6 ?
    C26 C25 H25 . . 119.6 ?
    C27 C26 C25 . . 120.2(2) ?
    C27 C26 H26 . . 119.9 ?
    C25 C26 H26 . . 119.9 ?
    C26 C27 C28 . . 119.70(16) ?
    C26 C27 Cl1 . . 118.85(17) ?
    C28 C27 Cl1 . . 121.44(15) ?
    C27 C28 C29 . . 119.89(17) ?
    C27 C28 Cl2 . . 121.61(14) ?
    C29 C28 Cl2 . . 118.50(17) ?
    C24 C29 C28 . . 120.58(18) ?
    C24 C29 H29 . . 119.7 ?
    C28 C29 H29 . . 119.7 ?
    C35 C30 C31 . . 119.11(15) ?
    C35 C30 C5 . . 123.01(13) ?
    C31 C30 C5 . . 117.88(13) ?
    C32 C31 C30 . . 120.16(16) ?
    C32 C31 H31 . . 119.9 ?
    C30 C31 H31 . . 119.9 ?
    O3B C32 C33 . . 125.3(3) ?
    O3B C32 C31 . . 113.5(3) ?
    C33 C32 C31 . . 121.14(16) ?
    O3B C32 O3A . . 8.1(14) ?
    C33 C32 O3A . . 117.6(12) ?
    C31 C32 O3A . . 121.3(11) ?
    C32 C33 C34 . . 118.56(16) ?
    C32 C33 H33 . . 120.7 ?
    C34 C33 H33 . . 120.7 ?
    O4 C34 C33 . . 123.70(16) ?
    O4 C34 C35 . . 115.43(15) ?
    C33 C34 C35 . . 120.87(16) ?
    C30 C35 C34 . . 120.16(15) ?
    C30 C35 H35 . . 119.9 ?
    C34 C35 H35 . . 119.9 ?
    O4 C37 H37A . . 109.5 ?
    O4 C37 H37B . . 109.5 ?
    H37A C37 H37B . . 109.5 ?
    O4 C37 H37C . . 109.5 ?
    H37A C37 H37C . . 109.5 ?
    H37B C37 H37C . . 109.5 ?
    C7 N1 C4 . . 106.07(11) ?
    C7 N1 C1 . . 118.19(12) ?
    C4 N1 C1 . . 105.58(11) ?
    C8 N2 C9 . . 111.80(11) ?
    C8 N2 H2 . . 124.1 ?
    C9 N2 H2 . . 124.1 ?
    C34 O4 C37 . . 117.69(15) ?
loop_
    _geom_torsion_atom_site_label_1
    _geom_torsion_atom_site_label_2
    _geom_torsion_atom_site_label_3
    _geom_torsion_atom_site_label_4
    _geom_torsion_site_symmetry_1
    _geom_torsion_site_symmetry_2
    _geom_torsion_site_symmetry_3
    _geom_torsion_site_symmetry_4
    _geom_torsion
    _geom_torsion_publ_flag
    N1 C1 C2 C3 . . . . -33.44(19) ?
    C1 C2 C3 C4 . . . . 13.2(2) ?
    C2 C3 C4 N1 . . . . 12.20(17) ?
    C2 C3 C4 C5 . . . . -101.42(17) ?
    N1 C4 C5 C30 . . . . 166.65(10) ?
    C3 C4 C5 C30 . . . . -79.42(16) ?
    N1 C4 C5 C6 . . . . 37.38(13) ?
    C3 C4 C5 C6 . . . . 151.31(13) ?
    C30 C5 C6 C23 . . . . -26.34(16) ?
    C4 C5 C6 C23 . . . . 102.91(13) ?
    C30 C5 C6 C15 . . . . 93.90(14) ?
    C4 C5 C6 C15 . . . . -136.86(12) ?
    C30 C5 C6 C7 . . . . -149.28(11) ?
    C4 C5 C6 C7 . . . . -20.04(13) ?
    C23 C6 C7 N1 . . . . -125.01(11) ?
    C15 C6 C7 N1 . . . . 113.06(12) ?
    C5 C6 C7 N1 . . . . -3.44(13) ?
    C23 C6 C7 C14 . . . . 103.36(13) ?
    C15 C6 C7 C14 . . . . -18.58(15) ?
    C5 C6 C7 C14 . . . . -135.08(11) ?
    C23 C6 C7 C8 . . . . -11.87(15) ?
    C15 C6 C7 C8 . . . . -133.80(11) ?
    C5 C6 C7 C8 . . . . 109.70(11) ?
    N1 C7 C8 O1 . . . . 55.59(19) ?
    C14 C7 C8 O1 . . . . 176.04(15) ?
    C6 C7 C8 O1 . . . . -59.36(18) ?
    N1 C7 C8 N2 . . . . -122.56(12) ?
    C14 C7 C8 N2 . . . . -2.12(15) ?
    C6 C7 C8 N2 . . . . 122.48(12) ?
    C14 C9 C10 C11 . . . . 2.2(3) ?
    N2 C9 C10 C11 . . . . -178.33(16) ?
    C9 C10 C11 C12 . . . . 0.9(3) ?
    C10 C11 C12 C13 . . . . -2.7(3) ?
    C11 C12 C13 C14 . . . . 1.3(3) ?
    C12 C13 C14 C9 . . . . 1.7(3) ?
    C12 C13 C14 C7 . . . . -176.94(18) ?
    C10 C9 C14 C13 . . . . -3.6(2) ?
    N2 C9 C14 C13 . . . . 176.90(15) ?
    C10 C9 C14 C7 . . . . 175.40(14) ?
    N2 C9 C14 C7 . . . . -4.13(17) ?
    N1 C7 C14 C13 . . . . -65.9(2) ?
    C8 C7 C14 C13 . . . . -177.51(18) ?
    C6 C7 C14 C13 . . . . 61.4(2) ?
    N1 C7 C14 C9 . . . . 115.28(13) ?
    C8 C7 C14 C9 . . . . 3.71(15) ?
    C6 C7 C14 C9 . . . . -117.37(13) ?
    C23 C6 C15 O2 . . . . 150.34(15) ?
    C5 C6 C15 O2 . . . . 27.4(2) ?
    C7 C6 C15 O2 . . . . -83.97(17) ?
    C23 C6 C15 C16 . . . . -29.28(17) ?
    C5 C6 C15 C16 . . . . -152.20(13) ?
    C7 C6 C15 C16 . . . . 96.41(15) ?
    O2 C15 C16 C17 . . . . 4.5(2) ?
    C6 C15 C16 C17 . . . . -175.84(14) ?
    O2 C15 C16 C21 . . . . -177.35(16) ?
    C6 C15 C16 C21 . . . . 2.3(2) ?
    C21 C16 C17 C18 . . . . 1.1(3) ?
    C15 C16 C17 C18 . . . . 179.31(17) ?
    C16 C17 C18 C19 . . . . -0.6(3) ?
    C17 C18 C19 C20 . . . . -0.3(3) ?
    C18 C19 C20 C21 . . . . 0.6(3) ?
    C19 C20 C21 C16 . . . . -0.1(3) ?
    C19 C20 C21 C22 . . . . -178.98(18) ?
    C17 C16 C21 C20 . . . . -0.8(2) ?
    C15 C16 C21 C20 . . . . -178.88(16) ?
    C17 C16 C21 C22 . . . . 178.12(15) ?
    C15 C16 C21 C22 . . . . 0.0(2) ?
    C20 C21 C22 C24 . . . . -31.7(2) ?
    C16 C21 C22 C24 . . . . 149.44(15) ?
    C20 C21 C22 C23 . . . . -155.62(16) ?
    C16 C21 C22 C23 . . . . 25.5(2) ?
    C21 C22 C23 C6 . . . . -55.47(17) ?
    C24 C22 C23 C6 . . . . 178.36(12) ?
    C15 C6 C23 C22 . . . . 56.58(15) ?
    C5 C6 C23 C22 . . . . 177.87(12) ?
    C7 C6 C23 C22 . . . . -66.59(15) ?
    C21 C22 C24 C25 . . . . -55.9(2) ?
    C23 C22 C24 C25 . . . . 68.31(19) ?
    C21 C22 C24 C29 . . . . 126.54(16) ?
    C23 C22 C24 C29 . . . . -109.24(16) ?
    C29 C24 C25 C26 . . . . -1.2(3) ?
    C22 C24 C25 C26 . . . . -178.79(16) ?
    C24 C25 C26 C27 . . . . -0.6(3) ?
    C25 C26 C27 C28 . . . . 2.2(3) ?
    C25 C26 C27 Cl1 . . . . -177.52(15) ?
    C26 C27 C28 C29 . . . . -2.0(3) ?
    Cl1 C27 C28 C29 . . . . 177.76(13) ?
    C26 C27 C28 Cl2 . . . . 177.12(15) ?
    Cl1 C27 C28 Cl2 . . . . -3.2(2) ?
    C25 C24 C29 C28 . . . . 1.4(3) ?
    C22 C24 C29 C28 . . . . 179.06(15) ?
    C27 C28 C29 C24 . . . . 0.1(3) ?
    Cl2 C28 C29 C24 . . . . -178.98(13) ?
    C4 C5 C30 C35 . . . . -35.01(18) ?
    C6 C5 C30 C35 . . . . 88.67(17) ?
    C4 C5 C30 C31 . . . . 144.70(14) ?
    C6 C5 C30 C31 . . . . -91.62(16) ?
    C35 C30 C31 C32 . . . . 0.0(3) ?
    C5 C30 C31 C32 . . . . -179.76(16) ?
    C36B O3B C32 C33 . . . . -3.5(9) ?
    C36B O3B C32 C31 . . . . 177.7(6) ?
    C36B O3B C32 O3A . . . . 15(11) ?
    C30 C31 C32 O3B . . . . 178.6(3) ?
    C30 C31 C32 C33 . . . . -0.2(3) ?
    C30 C31 C32 O3A . . . . -178.7(17) ?
    C36A O3A C32 O3B . . . . -129(12) ?
    C36A O3A C32 C33 . . . . 34(3) ?
    C36A O3A C32 C31 . . . . -147(2) ?
    O3B C32 C33 C34 . . . . -178.1(4) ?
    C31 C32 C33 C34 . . . . 0.6(3) ?
    O3A C32 C33 C34 . . . . 179.1(16) ?
    C32 C33 C34 O4 . . . . 178.83(18) ?
    C32 C33 C34 C35 . . . . -0.7(3) ?
    C31 C30 C35 C34 . . . . -0.1(2) ?
    C5 C30 C35 C34 . . . . 179.63(14) ?
    O4 C34 C35 C30 . . . . -179.11(14) ?
    C33 C34 C35 C30 . . . . 0.5(3) ?
    C14 C7 N1 C4 . . . . 158.89(11) ?
    C8 C7 N1 C4 . . . . -91.38(12) ?
    C6 C7 N1 C4 . . . . 26.84(13) ?
    C14 C7 N1 C1 . . . . 40.76(17) ?
    C8 C7 N1 C1 . . . . 150.48(13) ?
    C6 C7 N1 C1 . . . . -91.30(15) ?
    C3 C4 N1 C7 . . . . -160.36(11) ?
    C5 C4 N1 C7 . . . . -40.16(12) ?
    C3 C4 N1 C1 . . . . -34.16(15) ?
    C5 C4 N1 C1 . . . . 86.04(13) ?
    C2 C1 N1 C7 . . . . 160.27(14) ?
    C2 C1 N1 C4 . . . . 41.88(16) ?
    O1 C8 N2 C9 . . . . -178.40(14) ?
    C7 C8 N2 C9 . . . . -0.21(17) ?
    C10 C9 N2 C8 . . . . -176.74(16) ?
    C14 C9 N2 C8 . . . . 2.76(18) ?
    C33 C34 O4 C37 . . . . 0.2(3) ?
    C35 C34 O4 C37 . . . . 179.71(17) ?
loop_
    _geom_hbond_atom_site_label_D
    _geom_hbond_atom_site_label_H
    _geom_hbond_atom_site_label_A
    _geom_hbond_site_symmetry_A
    _geom_hbond_distance_DH
    _geom_hbond_distance_HA
    _geom_hbond_distance_DA
    _geom_hbond_angle_DHA
    _geom_hbond_publ_flag
    N2 H2 O1 2_656 0.86 2.01 2.8566(16) 166 yes
    C37 H37C Cg1 2_567 0.93 2.75 3.493(2) 134 yes
    C4 H4 O1 . 0.98 2.56 3.0989(16) 114 yes
    C5 H5 O2 . 0.98 2.27 2.790(2) 112 yes
    C13 H13 O2 . 0.93 2.57 3.129(2) 119 yes
    C23 H23A O1 . 0.97 2.35 3.015(2) 125 yes
    C22 H22 N2 . 0.98 2.55 3.447(2) 152 yes
data_global
_journal_date_recd_electronic     2008-09-02
_journal_date_accepted     2008-09-06
_journal_name_full     'Acta Crystallographica, Section E'
_journal_year     2008
_journal_volume     64
_journal_issue     10
_journal_page_first     o1958
_journal_page_last     o1959
_journal_paper_category     QO
_journal_coeditor_code     BT2783
_publ_contact_author_name     'Dr.L.Sudha'
_publ_contact_author_address
;
Department of Physics
SRM University
Ramapuram Campus
Chennai  600 089
India
;
_publ_contact_author_email     'sudharose18@gmail.com'
_publ_contact_author_fax     '91 44 22491777'
_publ_contact_author_phone     '91 44 24911709'
_publ_section_title
;\
(1'<i>S</i>)-4-(3,4-Dichlorophenyl)-1'-(3,5-dimethoxyphenyl)-\
1,2,3,4-tetrahydronaphthalene-2-spiro-2'-pyrrolizidine-\
3'-spiro-3''-indoline-1,2''-dione
;
loop_
    _publ_author_name
    _publ_author_address
    'E. Theboral Sugi Kamala'
;
  Department of Physics
  Easwari Engineering College
  Ramapuram
  Chennai 600 089, India
;
    'R. Murugan'
;
  Department of Analytical Chemistry
  University of Madras
  Guindy Campus
  Chennai 600 025, India.
;
    'S. Nirmala'
;
  Department of Physics
  Easwari Engineering College
  Ramapuram
  Chennai 600 089, India
;
    'L. Sudha'
;
  Department of Physics
  SRM University
  Ramapuram Campus
  Chennai 600 089
  India
;
    'S. Sriman Narayanan'
;
  Department of Analytical Chemistry
  University of Madras
  Guindy Campus
  Chennai 600 025, India.
;
_publ_section_synopsis     .
