# Supplementary material for: (1′S)-4-(3,4-Dichlorophenyl)-1′-(3,5-dimethoxyphenyl)-1,2,3,4-tetrahydronaphthalene-2-spiro-2′-pyrrolizidine-3′-spiro-3′′-indoline-1,2′′-dione
Source: Acta Crystallogr Sect E Struct Rep Online. 2008 Sep 17;64(Pt 10):o1958–9. doi: 10.1107/S1600536808028614 (PMC2959408; doi:10.1107/S1600536808028614)
Supplement: Supplementary file 2 [file e-64-o1958-Isup2.hkl]

#
# h,k,l, Fc-squared, Fo-squared, sigma(Fo-squared) and status flag
#
data_I
_shelx_title ' kamala2 in P -1'
_shelx_refln_list_code          4
_shelx_F_calc_maximum      156.62
_exptl_crystal_F_000       668.00
_reflns_d_resolution_high  0.6707
 
loop_
 _symmetry_equiv_pos_as_xyz
 'x, y, z'
 '-x, -y, -z'
 
_cell_length_a    10.4475
_cell_length_b    11.3047
_cell_length_c    15.0170
_cell_angle_alpha  87.925
_cell_angle_beta   70.322
_cell_angle_gamma  70.115
 
_shelx_F_squared_multiplier     1.000
 
loop_
 _refln_index_h
 _refln_index_k
 _refln_index_l
 _refln_F_squared_calc
 _refln_F_squared_meas
 _refln_F_squared_sigma
 _refln_observed_status
   1   0   0     8637.03     6810.28    230.39 o
   2   0   0    11469.37    12079.91     79.74 o
   3   0   0    14601.43    15428.18    109.12 o
   4   0   0      969.22     1073.91      8.54 o
   5   0   0     1635.81     1624.76     12.70 o
   6   0   0      935.18      969.97      8.18 o
   7   0   0      103.44      126.04      2.06 o
   8   0   0     1111.35     1077.81     10.89 o
   9   0   0       54.49       46.78      2.13 o
  10   0   0      163.11      134.41      4.13 o
  11   0   0       51.97       49.26      4.98 o
  12   0   0        3.97        0.33      9.99 o
  13   0   0       70.95       66.17      6.21 o
 -13   1   0        0.51        0.70      3.62 o
 -12   1   0        0.39        2.63      3.55 o
 -11   1   0        1.38       -1.52      3.17 o
 -10   1   0       27.56       17.84      3.46 o
  -9   1   0      113.38      130.94      4.03 o
  -8   1   0       31.30       34.18      1.69 o
  -7   1   0      997.17      951.50      8.38 o
  -6   1   0       56.85       58.93      1.42 o
  -5   1   0      599.47      542.08      4.99 o
  -4   1   0      281.96      267.16      2.78 o
  -3   1   0     1047.91     1063.29      8.40 o
  -2   1   0    10058.19    10392.24     70.36 o
  -1   1   0     1090.21     1106.45      8.09 o
   0   1   0     2607.00       -0.26      0.26 o
   1   1   0     2545.24     2134.27     46.30 o
   2   1   0     2698.35     2907.89     20.07 o
   3   1   0     2085.02     2121.15     15.23 o
   4   1   0       12.54       15.85      0.54 o
   5   1   0     1710.30     1918.15     14.13 o
   6   1   0      412.90      426.61      3.96 o
   7   1   0        2.12        4.26      0.65 o
   8   1   0        0.38        0.16      0.68 o
   9   1   0      367.16      349.14      5.68 o
  10   1   0       22.58       23.29      2.49 o
  11   1   0        7.33        6.66      5.12 o
  12   1   0        0.16       -5.46      6.57 o
  13   1   0        6.07        4.55      3.40 o
  14   1   0        3.75        4.47      5.78 o
 -13   2   0        0.52        1.46      3.59 o
 -12   2   0        5.81        0.94      3.94 o
 -11   2   0        4.74       -1.14      3.32 o
 -10   2   0       34.98       28.93      3.13 o
  -9   2   0      187.43      171.68      6.73 o
  -8   2   0       72.19       72.48      2.48 o
  -7   2   0      404.02      405.42      5.14 o
  -6   2   0       12.88       11.43      0.88 o
  -5   2   0      167.49      128.92      2.07 o
  -4   2   0      267.86      323.90      3.47 o
  -3   2   0        0.04        1.10      0.46 o
  -2   2   0      919.64      931.65      7.14 o
  -1   2   0        2.39       -0.29      0.29 o
   0   2   0     9694.25    10812.87     96.67 o
   1   2   0      434.94      407.29      3.30 o
   2   2   0     4020.07     4179.48     30.88 o
   3   2   0      421.00      398.22      3.39 o
   4   2   0     1155.27     1311.37     10.17 o
   5   2   0       93.95       91.58      1.50 o
   6   2   0       48.67       37.14      1.33 o
   7   2   0      180.72      189.25      2.63 o
   8   2   0      242.35      233.59      3.20 o
   9   2   0      158.20      170.29      3.63 o
  10   2   0      111.43      112.86      4.28 o
  11   2   0        4.16        4.63      2.31 o
  12   2   0        5.73        4.65      4.20 o
  13   2   0        0.14        1.56      3.34 o
  14   2   0        2.91        1.89      6.31 o
 -12   3   0        0.98       -0.32      2.26 o
 -11   3   0       11.41       13.91      2.82 o
 -10   3   0        3.04       -0.61      2.27 o
  -9   3   0       25.21       18.93      2.77 o
  -8   3   0       36.75       43.02      2.12 o
  -7   3   0      337.88      345.15      4.80 o
  -6   3   0       46.28       49.90      1.50 o
  -5   3   0      190.92      188.63      2.70 o
  -4   3   0        0.04        0.25      0.56 o
  -3   3   0      467.29      455.94      4.45 o
  -2   3   0      307.63      301.06      4.33 o
  -1   3   0      511.48      575.45      7.39 o
   0   3   0     3414.02     3731.79     46.22 o
   1   3   0      808.22      825.39      7.04 o
   2   3   0     2509.86     2668.29     20.80 o
   3   3   0      433.72      548.56      4.74 o
   4   3   0      734.27      714.11      6.12 o
   5   3   0        3.06        1.00      0.41 o
   6   3   0      711.81      694.24      6.52 o
   7   3   0      281.79      299.88      3.51 o
   8   3   0        0.72        0.42      0.61 o
   9   3   0       91.02       90.41      2.63 o
  10   3   0        3.90        5.08      1.55 o
  11   3   0       21.87       12.79      2.67 o
  12   3   0      109.69      102.51      8.01 o
  13   3   0        2.34        3.31      3.52 o
  14   3   0        0.39       -0.35      3.55 o
 -12   4   0        0.44       -1.79      2.47 o
 -11   4   0        1.10        1.75      2.26 o
 -10   4   0       33.18       33.15      3.48 o
  -9   4   0        1.44        2.88      2.27 o
  -8   4   0       40.19       37.06      3.27 o
  -7   4   0      547.71      557.78      7.23 o
  -6   4   0      126.37      128.63      3.04 o
  -5   4   0       22.71       19.03      1.18 o
  -4   4   0      103.19       80.20      1.88 o
  -3   4   0      169.34      203.58      2.89 o
  -2   4   0      610.80      622.63      7.24 o
  -1   4   0        0.16        1.79      0.71 o
   0   4   0       16.35       24.62      0.90 o
   1   4   0      534.85      519.85      5.51 o
   2   4   0     1420.55     1457.71     12.89 o
   3   4   0     2550.98     2677.69     21.05 o
   4   4   0     1062.69     1102.91      9.11 o
   5   4   0     1457.24     1514.72     12.36 o
   6   4   0      164.24      179.66      2.40 o
   7   4   0       21.93       25.65      0.97 o
   8   4   0      146.28      150.31      2.49 o
   9   4   0        3.76        2.93      1.02 o
  10   4   0        2.31        1.88      1.46 o
  11   4   0        8.78        7.68      2.03 o
  12   4   0      117.71      130.94      7.37 o
  13   4   0        3.28        0.81      3.40 o
  14   4   0        0.08        1.01      3.94 o
 -11   5   0        0.47       -2.03      3.68 o
 -10   5   0       12.70       14.00      3.55 o
  -9   5   0       27.88       31.45      3.51 o
  -8   5   0        1.96        1.99      2.21 o
  -7   5   0       41.29       38.75      2.80 o
  -6   5   0        2.20        5.88      1.15 o
  -5   5   0      834.07      849.23      9.68 o
  -4   5   0      257.04      247.84      3.67 o
  -3   5   0       18.93       18.74      1.13 o
  -2   5   0     1024.14     1138.87     14.82 o
  -1   5   0      582.08      573.95     15.35 o
   0   5   0      159.41      216.49      3.21 o
   1   5   0     1445.04     1478.56     13.17 o
   2   5   0     1062.77     1048.26      9.65 o
   3   5   0      373.72      433.44      4.09 o
   4   5   0        8.05       13.72      0.59 o
   5   5   0     1881.37     2024.79     16.30 o
   6   5   0      350.57      353.05      3.71 o
   7   5   0      100.09      121.55      2.01 o
   8   5   0      633.04      583.54      6.11 o
   9   5   0       99.95       98.26      2.73 o
  10   5   0       20.77       19.39      2.22 o
  11   5   0        2.31       -0.75      1.78 o
  12   5   0        8.12        8.28      3.33 o
  13   5   0       19.04       18.71      4.73 o
  14   5   0       33.05       29.56      4.80 o
 -11   6   0        0.42        0.79      4.99 o
 -10   6   0       18.83       18.57      4.10 o
  -9   6   0       11.64        3.77      3.55 o
  -8   6   0        0.38        2.45      2.20 o
  -7   6   0       78.64       87.68      4.88 o
  -6   6   0        6.21       10.09      1.65 o
  -5   6   0      201.08      213.61      3.91 o
  -4   6   0      213.27      212.38      3.80 o
  -3   6   0       12.94        9.86      0.98 o
  -2   6   0      583.40      551.50      8.42 o
  -1   6   0      379.85      448.19      7.24 o
   0   6   0        0.73        0.19      0.61 o
   1   6   0      190.19      251.65      3.64 o
   2   6   0      100.67      100.39      1.70 o
   3   6   0       92.05      103.27      1.71 o
   4   6   0      739.10      710.30      6.40 o
   5   6   0      565.93      594.48      5.32 o
   6   6   0      287.57      292.71      3.46 o
   7   6   0      298.39      320.13      3.78 o
   8   6   0       35.70       38.52      1.64 o
   9   6   0      322.50      318.49      5.59 o
  10   6   0       48.27       51.74      3.02 o
  11   6   0        3.51        4.86      1.94 o
  12   6   0       55.53       57.49      5.30 o
  13   6   0       10.45        7.57      4.73 o
  14   6   0       41.63       44.02      5.37 o
 -10   7   0       13.89       13.07      4.15 o
  -9   7   0        0.36        0.21      3.06 o
  -8   7   0        4.96        2.60      4.99 o
  -7   7   0        6.08        7.23      3.16 o
  -6   7   0       21.63       22.44      2.42 o
  -5   7   0       45.29       46.43      2.45 o
  -4   7   0       37.04       32.88      1.82 o
  -3   7   0       16.54       14.83      1.38 o
  -2   7   0       51.31       49.85      1.60 o
  -1   7   0        4.07        0.82      0.88 o
   0   7   0       10.92       13.21      1.15 o
   1   7   0        2.78        5.75      1.33 o
   2   7   0      754.92      777.18      7.72 o
   3   7   0     1021.49     1096.76     10.43 o
   4   7   0        0.12       -0.61      0.61 o
   5   7   0      200.25      197.36      2.47 o
   6   7   0      216.86      212.79      2.88 o
   7   7   0       89.99       76.98      1.74 o
   8   7   0       81.30       80.05      2.47 o
   9   7   0        8.29        5.67      1.69 o
  10   7   0        7.94        5.54      2.17 o
  11   7   0        2.68        4.60      2.57 o
  12   7   0       28.52       23.73      5.39 o
  13   7   0        1.68        1.78      3.28 o
  14   7   0        2.93        5.44      3.59 o
  -9   8   0        0.04       -2.07      3.40 o
  -8   8   0        1.00        1.26      4.07 o
  -7   8   0       29.38       29.96      6.83 o
  -6   8   0       20.86       28.90      4.46 o
  -5   8   0        4.26        1.94      7.88 o
  -4   8   0      241.82      242.89      7.73 o
  -3   8   0       21.82       23.63      2.40 o
  -2   8   0       42.77       31.77      2.19 o
  -1   8   0      536.79      538.97      8.61 o
   0   8   0      226.90      260.00      4.67 o
   1   8   0        2.30        2.95      1.02 o
   2   8   0        0.22        0.74      0.84 o
   3   8   0        2.94        2.38      0.76 o
   4   8   0      480.01      513.16      5.46 o
   5   8   0       16.72       16.77      1.04 o
   6   8   0        0.74        0.15      0.70 o
   7   8   0      875.58      911.83      9.32 o
   8   8   0       28.97       25.60      1.78 o
   9   8   0       26.71       25.53      2.74 o
  10   8   0        0.19       -0.42      2.20 o
  11   8   0       31.24       31.54      3.35 o
  12   8   0       59.68       62.30      5.42 o
  13   8   0       16.50       16.31      3.97 o
  14   8   0        0.86       -0.18      3.40 o
  -8   9   0        0.45        6.57      5.78 o
  -7   9   0       10.72       21.28      6.57 o
  -6   9   0        9.23       20.76      6.57 o
  -5   9   0        1.46        1.74      3.06 o
  -4   9   0      157.01      180.20     16.55 o
  -3   9   0      289.43      335.60     11.71 o
  -2   9   0       70.85       65.55      5.11 o
  -1   9   0        3.05        6.86      1.97 o
   0   9   0      172.77      181.91      4.45 o
   1   9   0      455.06      454.29      7.61 o
   2   9   0      551.24      546.32      7.72 o
   3   9   0       48.39       41.32      1.48 o
   4   9   0      507.07      500.86      5.77 o
   5   9   0      143.54      150.82      2.69 o
   6   9   0      105.02      105.97      2.29 o
   7   9   0        8.22        7.74      1.78 o
   8   9   0       43.89       47.82      2.75 o
   9   9   0      211.80      210.08      6.61 o
  10   9   0       42.02       41.89      3.41 o
  11   9   0        0.64       -0.94      2.20 o
  12   9   0       11.53        9.37      3.53 o
  13   9   0       10.64        8.18      3.65 o
  14   9   0        8.18        6.93      5.12 o
  -8  10   0        5.42        7.36      6.31 o
  -7  10   0       15.11       16.55      6.31 o
  -6  10   0       16.83       14.98      6.31 o
  -5  10   0      208.08      212.30     10.31 o
  -4  10   0       20.78       14.94      3.89 o
  -3  10   0       16.91       16.85      3.99 o
  -2  10   0       21.40       26.86      4.15 o
  -1  10   0       35.92       36.53      7.75 o
   0  10   0      335.25      327.29     11.43 o
   1  10   0       23.28       32.91      2.97 o
   2  10   0      121.65      119.04      3.20 o
   3  10   0      190.43      190.70      3.91 o
   4  10   0       32.65       37.89      1.51 o
   5  10   0       56.47       50.44      1.76 o
   6  10   0        4.11        5.68      1.31 o
   7  10   0       26.52       23.65      2.50 o
   8  10   0       57.43       55.06      2.91 o
   9  10   0       13.01        8.77      2.27 o
  10  10   0       25.62       26.21      3.33 o
  11  10   0        2.55        2.44      3.55 o
  12  10   0        5.62        7.79      3.47 o
  13  10   0       11.22       14.69      3.97 o
  14  10   0        0.00       -0.94      3.26 o
  -7  11   0        0.01       10.77      6.57 o
  -6  11   0        0.35        4.20      5.52 o
  -5  11   0       13.15       10.25      6.04 o
  -4  11   0       78.22      101.91      7.43 o
  -3  11   0       31.72       40.41      5.78 o
  -2  11   0        4.54        7.88      3.25 o
  -1  11   0        7.25        5.53      3.94 o
   0  11   0       21.88       21.69      3.72 o
   1  11   0       17.53       18.27      3.34 o
   2  11   0      145.30      135.91      4.39 o
   3  11   0      128.24      127.08      4.10 o
   4  11   0        1.15        1.21      1.26 o
   5  11   0        5.97        7.47      1.88 o
   6  11   0       27.27       33.58      2.78 o
   7  11   0        0.83       -0.77      1.77 o
   8  11   0       98.77       93.11      4.70 o
   9  11   0        5.21        6.28      2.31 o
  10  11   0        5.38        1.45      3.02 o
  11  11   0        9.46       12.07      3.59 o
  12  11   0        2.48        0.61      3.28 o
  13  11   0        0.30       -3.28      3.28 o
  -5  12   0        1.03        4.73      5.52 o
  -4  12   0        3.21       10.90      4.18 o
  -3  12   0       58.54       60.44      6.32 o
  -2  12   0       13.23       18.66      4.36 o
  -1  12   0        1.29        5.52      3.16 o
   0  12   0       44.63       47.39      5.11 o
   1  12   0       58.83       60.05      5.29 o
   2  12   0        3.34        3.10      2.67 o
   3  12   0       14.10       14.08      6.44 o
   4  12   0       10.43       14.19      4.73 o
   5  12   0        2.50        7.62      4.47 o
   6  12   0        0.12        3.42      4.20 o
   7  12   0       20.80       12.35      4.73 o
   8  12   0       17.16       16.00      3.42 o
   9  12   0       98.81       98.74      6.04 o
  10  12   0        7.32        4.73      4.20 o
  11  12   0       69.52       66.71      5.65 o
  12  12   0       12.69       12.64      4.04 o
  13  12   0        0.81        5.86      3.85 o
  -4  13   0        2.11        3.68      5.52 o
  -3  13   0        3.73        4.61      3.97 o
  -2  13   0       10.33       12.64      4.34 o
  -1  13   0        0.00        0.17      3.33 o
   0  13   0       10.81        8.79      3.78 o
   1  13   0        1.96        5.26      4.99 o
   2  13   0       74.96       70.69      8.41 o
   3  13   0       11.90        8.41      4.47 o
   4  13   0       39.47       28.38      5.78 o
   5  13   0        6.58        2.36      4.20 o
   6  13   0        3.65        0.53      3.68 o
   7  13   0        3.10       -2.36      3.94 o
   8  13   0        0.05       -2.63      3.42 o
   9  13   0        0.81       -3.68      3.68 o
  10  13   0       21.52       18.92      5.52 o
  11  13   0        0.97       -2.67      3.25 o
  12  13   0        7.22        7.76      3.84 o
  -3  14   0        1.87       -5.52      5.52 o
  -2  14   0        2.26        3.15      6.57 o
  -1  14   0        4.12        6.04      6.31 o
   0  14   0       13.97       15.77      6.04 o
   1  14   0        5.66        3.15      5.26 o
   2  14   0        0.65        1.31      4.73 o
   3  14   0        0.35       -3.68      3.68 o
   4  14   0        0.00       -4.20      4.20 o
   5  14   0        0.47       -1.84      3.94 o
   6  14   0       67.15       57.28      7.62 o
   7  14   0        6.95       12.09      4.99 o
   8  14   0       21.62       15.50      5.52 o
   9  14   0       25.93       27.85      6.04 o
  10  14   0        0.25       -2.10      4.20 o
  11  14   0        8.26        8.41      5.52 o
  -1  15   0        0.40        7.09      6.31 o
   0  15   0        0.00       -5.52      5.52 o
   1  15   0        7.07        3.94      6.04 o
   2  15   0        3.93        9.20      5.78 o
   3  15   0        1.33        3.68      5.26 o
   4  15   0        0.48        6.57      5.26 o
   5  15   0        4.54       12.09      5.78 o
   6  15   0        2.60       -2.63      4.47 o
   7  15   0        0.42       -1.05      4.47 o
   8  15   0        5.05        6.31      5.52 o
   9  15   0        1.76        0.00      4.99 o
  10  15   0        1.14        3.15      4.73 o
   1  16   0        0.14       -1.58      5.52 o
   2  16   0       11.20       15.50      7.09 o
   3  16   0       40.67       38.10      8.41 o
   4  16   0       30.86       28.12      7.36 o
   5  16   0       22.15       25.49      7.09 o
   6  16   0       23.08       18.66      6.83 o
   7  16   0        2.26        1.58      5.26 o
   8  16   0        1.41        1.05      4.73 o
   9  16   0        0.02       -1.58      4.47 o
  -8 -16   1        0.14        2.63      4.47 o
  -7 -16   1        1.63       -0.26      5.26 o
  -6 -16   1        5.94        2.89      5.26 o
  -5 -16   1       24.57       23.65      7.09 o
  -4 -16   1        2.22       -1.05      5.26 o
  -3 -16   1        7.17        6.31      6.04 o
  -2 -16   1        0.55        7.88      6.04 o
  -1 -16   1        5.93        8.67      6.31 o
 -10 -15   1        3.51        1.58      4.47 o
  -9 -15   1        7.38        5.26      4.99 o
  -8 -15   1        0.06       -2.10      4.47 o
  -7 -15   1        0.23        3.15      4.73 o
  -6 -15   1       30.85       42.04      7.09 o
  -5 -15   1        1.47       -2.36      4.47 o
  -4 -15   1        3.52        5.26      4.99 o
  -3 -15   1        5.63        5.26      5.26 o
  -2 -15   1        1.89        1.58      4.73 o
  -1 -15   1        0.11       -4.73      4.73 o
   0 -15   1        3.30        1.05      5.78 o
   1 -15   1        8.51        9.99      6.83 o
 -11 -14   1       17.83       19.71      5.78 o
 -10 -14   1       11.42        6.57      4.99 o
  -9 -14   1        0.46        5.26      4.47 o
  -8 -14   1        1.30       -1.05      3.94 o
  -7 -14   1       21.22       13.14      4.99 o
  -6 -14   1       24.35       28.12      6.04 o
  -5 -14   1        0.39       -2.36      3.94 o
  -4 -14   1        0.30        1.05      4.20 o
  -3 -14   1       25.21       25.49      6.57 o
  -2 -14   1        6.17        9.99      5.26 o
  -1 -14   1       66.03       66.48      8.67 o
   0 -14   1        0.39        1.31      4.99 o
   1 -14   1        0.73       -4.73      5.26 o
   2 -14   1       12.52       10.25      6.57 o
   3 -14   1        0.14       -5.26      5.26 o
 -12 -13   1        0.99        4.14      3.66 o
 -11 -13   1        3.21        9.02      3.52 o
 -10 -13   1       23.29       32.32      6.04 o
  -9 -13   1        3.64       13.40      4.73 o
  -8 -13   1        0.00        0.53      3.68 o
  -7 -13   1        0.61        0.00      3.68 o
  -6 -13   1        8.44        3.42      4.47 o
  -5 -13   1       11.14       11.30      4.73 o
  -4 -13   1        5.73        0.53      3.94 o
  -3 -13   1        1.40       -0.26      4.20 o
  -2 -13   1       14.72        9.20      5.26 o
  -1 -13   1        4.74        5.78      5.26 o
   0 -13   1        6.45        7.62      4.99 o
   1 -13   1        2.37        2.63      5.52 o
   2 -13   1       33.37       30.74      7.36 o
   3 -13   1       43.69       49.49      6.12 o
   4 -13   1        7.04        6.70      8.80 o
 -13 -12   1        0.37        8.67      4.47 o
 -12 -12   1        5.35        3.68      4.20 o
 -11 -12   1       21.10       21.05      3.97 o
 -10 -12   1        0.14       -2.89      2.89 o
  -9 -12   1        8.21       14.94      3.33 o
  -8 -12   1        1.22        0.24      2.11 o
  -7 -12   1        1.40       -0.29      2.50 o
  -6 -12   1       56.95       48.72      4.36 o
  -5 -12   1       16.45       14.68      3.14 o
  -4 -12   1       50.87       49.40      6.57 o
  -3 -12   1       11.01        6.57      3.94 o
  -2 -12   1       26.85       32.32      6.04 o
  -1 -12   1        4.27       -1.58      2.69 o
   0 -12   1        4.80        9.56      3.40 o
   1 -12   1       12.84       13.25      3.81 o
   2 -12   1        8.25        7.75      3.72 o
   3 -12   1        4.70        1.56      5.12 o
   4 -12   1        1.32        0.66      3.72 o
   5 -12   1        8.50        3.84      4.18 o
   6 -12   1       12.92       10.77      7.09 o
 -13 -11   1        1.55        3.99      3.26 o
 -12 -11   1        0.35        0.86      3.68 o
 -11 -11   1        2.24       -1.87      2.96 o
 -10 -11   1        3.25        4.59      2.43 o
  -9 -11   1        0.13       -1.60      2.02 o
  -8 -11   1        2.73        0.21      2.12 o
  -7 -11   1        0.48       -0.95      1.87 o
  -6 -11   1       90.72       91.40      4.18 o
  -5 -11   1       85.68       81.98      3.83 o
  -4 -11   1      168.87      166.88      7.05 o
  -3 -11   1       85.36       79.61      3.13 o
  -2 -11   1        3.27        0.62      1.45 o
  -1 -11   1       52.80       36.24      3.99 o
   0 -11   1       58.29       53.15      4.82 o
   1 -11   1       90.77       99.79      6.50 o
   2 -11   1       51.49       40.39      5.65 o
   3 -11   1        5.31        6.47      4.47 o
   4 -11   1        6.39        9.13      4.34 o
   5 -11   1       18.27       18.87      4.82 o
   6 -11   1        4.83       -1.05      5.26 o
   7 -11   1       11.15       18.92      7.09 o
 -13 -10   1        7.66       11.49      3.78 o
 -12 -10   1        0.60       -0.51      2.90 o
 -11 -10   1        0.73       -0.53      2.28 o
 -10 -10   1        3.27        1.09      2.17 o
  -9 -10   1        4.74        7.22      2.22 o
  -8 -10   1       45.68       47.84      3.90 o
  -7 -10   1        1.14       -0.15      1.66 o
  -6 -10   1        8.13        9.36      1.48 o
  -5 -10   1       86.36       80.79      2.33 o
  -4 -10   1      159.37      146.73      2.77 o
  -3 -10   1        0.07        1.63      0.98 o
  -2 -10   1        0.78        3.15      1.09 o
  -1 -10   1       28.55       30.45      2.32 o
   0 -10   1        5.69        6.46      2.24 o
   1 -10   1       16.12       25.07      3.94 o
   2 -10   1        6.38       11.69      3.34 o
   3 -10   1        0.35        1.59      6.70 o
   4 -10   1        0.04       -2.44      2.88 o
   5 -10   1       21.66       26.08      5.12 o
   6 -10   1        2.04        1.33      3.62 o
   7 -10   1        0.00       -4.73      4.73 o
   8 -10   1        5.53        7.62      6.31 o
 -14  -9   1        2.27       -1.03      3.34 o
 -13  -9   1        6.95        9.86      5.78 o
 -12  -9   1       71.55       75.61      5.48 o
 -11  -9   1        1.42       -0.59      2.31 o
 -10  -9   1      185.43      192.44      6.48 o
  -9  -9   1       30.07       33.81      3.03 o
  -8  -9   1      152.95      151.85      5.35 o
  -7  -9   1      879.01      879.20     12.51 o
  -6  -9   1       59.84       59.81      1.90 o
  -5  -9   1       21.23       22.68      1.19 o
  -4  -9   1       47.05       42.20      1.50 o
  -3  -9   1       16.33       19.48      1.15 o
  -2  -9   1      851.71      836.27      9.80 o
  -1  -9   1      319.72      293.95      5.65 o
   0  -9   1       43.30       39.41      2.23 o
   1  -9   1      576.88      576.06     15.70 o
   2  -9   1       11.46       16.48      5.12 o
   3  -9   1      291.68      305.88     14.32 o
   4  -9   1       76.30       80.72      6.04 o
   5  -9   1       10.04       17.62      4.18 o
   6  -9   1      143.74      166.32      9.08 o
   7  -9   1       98.31      105.63     10.77 o
   8  -9   1        0.84        6.57      5.52 o
   9  -9   1        1.61       -1.05      5.78 o
 -14  -8   1        5.23        0.44      3.94 o
 -13  -8   1        0.08       -2.79      3.55 o
 -12  -8   1        6.96        5.56      2.50 o
 -11  -8   1        1.50        5.31      2.28 o
 -10  -8   1        1.89        0.70      2.06 o
  -9  -8   1      268.02      251.89      7.07 o
  -8  -8   1      228.56      205.21      4.34 o
  -7  -8   1        0.14        1.38      1.15 o
  -6  -8   1       13.54       14.50      0.91 o
  -5  -8   1        3.31        2.05      0.59 o
  -4  -8   1      953.93      922.37      8.66 o
  -3  -8   1      547.44      549.79      5.95 o
  -2  -8   1      135.22      106.31      2.12 o
  -1  -8   1      381.15      358.63      5.22 o
   0  -8   1       64.31       59.48      2.41 o
   1  -8   1      837.35      885.05     12.45 o
   2  -8   1       64.07       81.08      3.45 o
   3  -8   1       32.83       29.00      3.63 o
   4  -8   1       84.79       96.98      6.22 o
   5  -8   1      163.15      154.21     14.58 o
   6  -8   1        0.34        4.11      4.20 o
   7  -8   1        3.30        0.13      3.43 o
   8  -8   1       12.25       20.50      6.31 o
   9  -8   1        6.06       -2.89      4.99 o
 -14  -7   1        1.02        1.25      3.34 o
 -13  -7   1        1.37        3.89      3.34 o
 -12  -7   1        0.03        1.66      2.30 o
 -11  -7   1       36.09       35.31      3.62 o
 -10  -7   1       36.79       31.75      3.05 o
  -9  -7   1       43.06       30.81      2.38 o
  -8  -7   1       11.60        9.16      1.36 o
  -7  -7   1      216.40      208.21      3.48 o
  -6  -7   1      312.45      329.55      3.59 o
  -5  -7   1      165.30      189.76      2.39 o
  -4  -7   1      152.39      156.49      2.39 o
  -3  -7   1     1753.41     1790.83     16.30 o
  -2  -7   1       51.29       58.10      1.44 o
  -1  -7   1      248.07      226.13      3.60 o
   0  -7   1      807.81      872.27     10.69 o
   1  -7   1       14.97       11.95      1.21 o
   2  -7   1      214.87      251.90      4.68 o
   3  -7   1      208.14      210.22      4.82 o
   4  -7   1      692.94      717.19      9.45 o
   5  -7   1       21.18       21.45      3.03 o
   6  -7   1        7.28        4.04      1.99 o
   7  -7   1       16.30       14.46      3.81 o
   8  -7   1        0.31       -2.63      4.20 o
   9  -7   1        2.89        1.69      3.43 o
  10  -7   1        3.72       -0.15      3.52 o
 -14  -6   1        0.02       -0.89      4.07 o
 -13  -6   1        0.66        2.25      3.15 o
 -12  -6   1       17.94       20.58      3.57 o
 -11  -6   1        4.97        1.19      2.17 o
 -10  -6   1       46.97       47.84      3.32 o
  -9  -6   1      231.15      212.01      4.79 o
  -8  -6   1        5.07        3.66      1.05 o
  -7  -6   1        0.62       -0.75      0.75 o
  -6  -6   1       13.94       16.76      0.72 o
  -5  -6   1       45.80       50.05      1.12 o
  -4  -6   1      817.81      892.75      7.64 o
  -3  -6   1      279.86      289.61      3.36 o
  -2  -6   1      766.91      852.07      8.11 o
  -1  -6   1      176.53      204.42      3.18 o
   0  -6   1       58.62       48.49      1.56 o
   1  -6   1        9.72       13.28      1.33 o
   2  -6   1      392.96      436.16      6.38 o
   3  -6   1      220.21      235.12      4.13 o
   4  -6   1      159.62      139.04      3.30 o
   5  -6   1      335.22      311.23      7.29 o
   6  -6   1       69.58       84.68      3.82 o
   7  -6   1        5.46        8.75      2.05 o
   8  -6   1        5.57        5.23      2.35 o
   9  -6   1        3.06        1.95      2.51 o
  10  -6   1        0.58       -2.97      3.06 o
  11  -6   1        8.67        3.71      3.28 o
 -14  -5   1        2.38        2.36      3.34 o
 -13  -5   1        2.51        4.72      3.34 o
 -12  -5   1        0.45       -1.10      2.18 o
 -11  -5   1        7.86        7.31      1.95 o
 -10  -5   1       46.04       48.05      3.03 o
  -9  -5   1        5.33        1.71      1.10 o
  -8  -5   1        2.50        1.50      0.83 o
  -7  -5   1      397.88      379.17      4.59 o
  -6  -5   1        0.45        0.86      0.57 o
  -5  -5   1      304.78      355.01      3.39 o
  -4  -5   1        3.68        4.39      0.53 o
  -3  -5   1       86.15       77.58      1.40 o
  -2  -5   1       27.38       32.99      0.91 o
  -1  -5   1      155.58      154.70      2.23 o
   0  -5   1     1396.71     1543.18     15.73 o
   1  -5   1       50.57       69.63      2.95 o
   2  -5   1      943.78     1064.95     12.63 o
   3  -5   1      579.22      655.93     16.37 o
   4  -5   1        1.91        1.95      0.72 o
   5  -5   1       16.43       11.92      1.26 o
   6  -5   1      266.31      269.86      4.86 o
   7  -5   1       60.79       58.31      3.13 o
   8  -5   1       97.53      103.02      6.49 o
   9  -5   1       33.13       39.66      3.73 o
  10  -5   1        9.96       13.08      3.13 o
  11  -5   1        1.08        2.99      2.51 o
 -14  -4   1        1.15       -3.15      3.15 o
 -13  -4   1       19.29       22.88      4.10 o
 -12  -4   1        7.81        6.53      2.47 o
 -11  -4   1        0.07       -0.49      1.72 o
 -10  -4   1        2.69        3.49      1.52 o
  -9  -4   1      129.44      139.77      2.98 o
  -8  -4   1       10.22        4.28      0.84 o
  -7  -4   1      216.97      233.32      3.12 o
  -6  -4   1      627.03      623.93      5.72 o
  -5  -4   1      246.16      241.77      2.63 o
  -4  -4   1     1676.68     1735.54     13.29 o
  -3  -4   1      822.71      781.17      6.53 o
  -2  -4   1      587.01      562.05      5.65 o
  -1  -4   1      329.49      313.87      3.49 o
   0  -4   1     1158.73     1187.99     11.29 o
   1  -4   1       40.24       32.52      1.12 o
   2  -4   1      524.78      645.34     19.51 o
   3  -4   1      228.49      194.37      3.54 o
   4  -4   1       11.69       14.32      0.94 o
   5  -4   1       43.95       38.24      1.44 o
   6  -4   1      102.11       97.60      2.57 o
   7  -4   1       69.50       59.65      2.31 o
   8  -4   1        7.39        8.12      2.36 o
   9  -4   1        0.65       -3.11      3.11 o
  10  -4   1        2.94        1.40      2.35 o
  11  -4   1        1.12       -0.03      2.61 o
  12  -4   1        4.60        3.18      2.59 o
 -14  -3   1        2.85        2.76      3.55 o
 -13  -3   1       28.36       25.37      9.59 o
 -12  -3   1       24.84       25.85      4.10 o
 -11  -3   1        4.41        5.28      2.00 o
 -10  -3   1        7.41        7.77      1.60 o
  -9  -3   1       59.83       61.51      2.04 o
  -8  -3   1        0.53        0.84      0.76 o
  -7  -3   1      409.25      404.98      4.20 o
  -6  -3   1        2.76        3.58      0.50 o
  -5  -3   1       30.79       13.43      0.57 o
  -4  -3   1       37.32       54.43      0.90 o
  -3  -3   1     2050.00     2328.17     17.46 o
  -2  -3   1     1710.32     1652.97     13.62 o
  -1  -3   1       35.14       39.93      0.76 o
   0  -3   1     3028.71     3388.08     28.67 o
   1  -3   1       84.11       91.37      1.78 o
   2  -3   1      405.98      484.65      5.36 o
   3  -3   1       22.92       31.82      1.08 o
   4  -3   1        3.64        8.08      0.89 o
   5  -3   1       16.83       16.63      1.09 o
   6  -3   1       31.50       33.56      1.57 o
   7  -3   1      120.53      122.19      2.72 o
   8  -3   1      177.32      170.22      4.60 o
   9  -3   1      117.70      119.97      6.50 o
  10  -3   1        0.21       -0.72      2.04 o
  11  -3   1        3.16        2.89      3.41 o
  12  -3   1        3.24       -2.47      2.47 o
 -14  -2   1        6.76        6.04      4.47 o
 -13  -2   1       10.20       12.62      3.84 o
 -12  -2   1        3.64        6.00      3.42 o
 -11  -2   1        1.61        3.24      2.24 o
 -10  -2   1       33.11       30.32      2.46 o
  -9  -2   1      120.42      121.68      3.27 o
  -8  -2   1      376.90      379.19      4.61 o
  -7  -2   1        1.64        1.19      0.51 o
  -6  -2   1      434.32      380.01      3.52 o
  -5  -2   1      536.88      483.46      4.07 o
  -4  -2   1       85.40      129.53      1.45 o
  -3  -2   1       38.11       35.97      0.63 o
  -2  -2   1    24530.04    25242.57    187.27 o
  -1  -2   1       20.52       17.91      0.61 o
   0  -2   1        0.68       -0.06      0.25 o
   1  -2   1     1081.15     1248.99     11.02 o
   2  -2   1      115.19      115.15      1.57 o
   3  -2   1        1.38        8.60      0.68 o
   4  -2   1      107.69      141.93      2.01 o
   5  -2   1      241.67      220.12      2.85 o
   6  -2   1       21.33       22.11      1.05 o
   7  -2   1        0.48       -0.04      0.84 o
   8  -2   1      199.87      195.68      3.66 o
   9  -2   1       28.38       31.30      3.70 o
  10  -2   1       22.36       21.17      3.88 o
  11  -2   1        0.02       -2.81      3.12 o
  12  -2   1       10.76        2.32      2.51 o
  13  -2   1       17.57       21.69      4.71 o
 -13  -1   1        0.98        0.34      3.40 o
 -12  -1   1       78.13       75.90      7.62 o
 -11  -1   1        4.32        5.17      2.43 o
 -10  -1   1       19.19       15.85      2.00 o
  -9  -1   1      104.24      107.58      3.24 o
  -8  -1   1       53.48       55.84      1.80 o
  -7  -1   1      482.47      483.51      4.64 o
  -6  -1   1       15.77       15.48      0.74 o
  -5  -1   1      297.57      322.48      3.21 o
  -4  -1   1     1028.56     1108.90      9.01 o
  -3  -1   1     2104.46     2031.92     15.19 o
  -2  -1   1        2.44        6.19      0.57 o
  -1  -1   1       16.36       16.45      0.52 o
   0  -1   1      229.18      169.47      6.05 o
   1  -1   1      280.51      335.00      2.93 o
   2  -1   1     5762.37     6714.24     49.34 o
   3  -1   1     1484.16     1477.39     11.44 o
   4  -1   1        5.19        0.78      0.44 o
   5  -1   1     1117.29     1199.47      9.78 o
   6  -1   1      243.73      249.65      3.00 o
   7  -1   1       34.22       41.16      1.36 o
   8  -1   1      260.21      281.69      3.95 o
   9  -1   1       15.34       21.98      1.78 o
  10  -1   1       17.54       11.51      2.96 o
  11  -1   1        7.73       12.06      2.67 o
  12  -1   1        1.73        3.03      2.29 o
  13  -1   1       22.12       26.53      5.02 o
 -13   0   1       11.16        3.11      3.78 o
 -12   0   1       54.17       58.23      5.61 o
 -11   0   1       26.80       30.07      4.10 o
 -10   0   1      103.97       94.80      4.17 o
  -9   0   1      181.69      165.63      3.63 o
  -8   0   1        7.48       11.30      1.12 o
  -7   0   1        3.90        1.80      0.60 o
  -6   0   1     1029.09     1128.41      9.65 o
  -5   0   1     2187.86     2227.25     17.72 o
  -4   0   1       76.74       76.17      1.21 o
  -3   0   1     2255.87     2207.46     17.21 o
  -2   0   1      873.08      819.23      6.09 o
  -1   0   1      129.63      144.36      1.77 o
   0   0   1      823.96        0.26      0.19 o
   1   0   1      624.32      451.07      7.69 o
   2   0   1      406.19      422.37      3.16 o
   3   0   1      606.91      611.55      4.59 o
   4   0   1      153.59      157.07      1.87 o
   5   0   1     1768.39     1793.28     13.97 o
   6   0   1       94.78      120.28      1.93 o
   7   0   1     1156.30     1168.14      9.87 o
   8   0   1      852.67      838.86      8.77 o
   9   0   1        1.95        2.52      1.09 o
  10   0   1       60.54       47.43      4.04 o
  11   0   1       83.84       74.72      4.33 o
  12   0   1       20.61       19.01      4.08 o
  13   0   1       21.13       15.08      6.57 o
 -13   1   1       27.29       27.80      4.98 o
 -12   1   1        7.70        5.56      3.70 o
 -11   1   1        1.78        1.57      3.06 o
 -10   1   1       96.06       78.59      4.06 o
  -9   1   1       25.29       30.33      2.18 o
  -8   1   1     1400.11     1361.03     16.80 o
  -7   1   1     2601.82     2560.67     19.20 o
  -6   1   1        0.11       -0.56      0.56 o
  -5   1   1     1249.01     1190.80      9.67 o
  -4   1   1     2470.37     2405.95     18.25 o
  -3   1   1      417.74      468.38      4.07 o
  -2   1   1     7844.42     7829.76     62.50 o
  -1   1   1     1344.27     1428.64     10.77 o
   0   1   1      472.10      404.48      8.59 o
   1   1   1    10450.24    10069.41    130.23 o
   2   1   1       56.06       39.71      0.58 o
   3   1   1     1747.22     2075.75     13.56 o
   4   1   1      811.45      879.49      6.38 o
   5   1   1       20.27       16.72      0.66 o
   6   1   1      535.02      558.74      4.94 o
   7   1   1     1088.22     1140.01      9.18 o
   8   1   1       50.77       58.35      1.54 o
   9   1   1      104.28      112.14      2.67 o
  10   1   1       16.90       16.22      3.08 o
  11   1   1        4.38        2.33      4.73 o
  12   1   1       32.02       35.97      4.79 o
  13   1   1        1.23       -3.06      3.06 o
  14   1   1        6.81       12.83      4.04 o
 -12   2   1        8.61       10.85      4.04 o
 -11   2   1       32.22       40.12      4.90 o
 -10   2   1        0.20        5.47      2.23 o
  -9   2   1       39.19       34.66      2.72 o
  -8   2   1      645.75      625.28     10.64 o
  -7   2   1      168.28      159.31      3.02 o
  -6   2   1      153.85      134.07      2.15 o
  -5   2   1       96.44       96.13      1.77 o
  -4   2   1      456.55      473.96      4.61 o
  -3   2   1        6.69        6.64      0.63 o
  -2   2   1      244.77      263.13      2.69 o
  -1   2   1        0.04       -0.31      0.31 o
   0   2   1     7370.69     8155.76     66.01 o
   1   2   1     6179.67     6746.85     84.23 o
   2   2   1     3223.07     3402.13     26.39 o
   3   2   1      142.81      273.52      2.88 o
   4   2   1      991.70      858.85      6.47 o
   5   2   1       73.76       60.27      1.13 o
   6   2   1      315.72      294.68      3.13 o
   7   2   1      860.40      790.03      6.94 o
   8   2   1        1.24       -0.68      0.68 o
   9   2   1        0.97        0.76      0.95 o
  10   2   1       69.79       70.54      3.84 o
  11   2   1      106.82      118.24      6.81 o
  12   2   1       62.25       62.65      6.04 o
  13   2   1        3.59        2.37      3.33 o
  14   2   1        0.02        3.28      3.53 o
 -12   3   1        1.13       -2.70      3.33 o
 -11   3   1        8.84        7.03      2.35 o
 -10   3   1       16.76       14.24      2.62 o
  -9   3   1        0.11       -1.84      1.84 o
  -8   3   1       40.86       44.59      2.91 o
  -7   3   1      160.56      159.12      3.71 o
  -6   3   1       52.91       54.88      1.74 o
  -5   3   1       11.04       11.34      0.82 o
  -4   3   1       15.49       12.00      0.83 o
  -3   3   1      529.50      573.30      5.65 o
  -2   3   1      217.37      276.78      3.25 o
  -1   3   1      637.41      693.34      6.53 o
   0   3   1     1478.88     1555.34     14.46 o
   1   3   1     1168.32     1230.99     11.52 o
   2   3   1    16129.50    16833.44    136.28 o
   3   3   1     2341.74     2459.57     19.37 o
   4   3   1     2939.96     3015.87     22.62 o
   5   3   1        0.14        2.95      0.50 o
   6   3   1      546.56      535.41      4.91 o
   7   3   1      135.41      154.15      2.27 o
   8   3   1      514.77      553.90      5.58 o
   9   3   1        0.04        1.96      0.94 o
  10   3   1       63.07       75.12      3.73 o
  11   3   1        9.71        9.22      2.61 o
  12   3   1      153.05      140.87      7.74 o
  13   3   1        2.25        7.06      3.33 o
  14   3   1        0.01       -3.16      3.16 o
 -11   4   1       10.50        6.45      2.45 o
 -10   4   1        2.33        3.02      2.12 o
  -9   4   1        2.22        2.69      2.12 o
  -8   4   1      187.08      179.91      6.25 o
  -7   4   1      167.92      165.00      3.76 o
  -6   4   1        7.58        7.03      1.09 o
  -5   4   1       28.21       36.28      1.31 o
  -4   4   1        0.61       -0.20      0.57 o
  -3   4   1      259.05      266.94      3.17 o
  -2   4   1     1469.64     1743.07     14.21 o
  -1   4   1     1830.23     2008.75     18.72 o
   0   4   1      937.98     1074.98     12.64 o
   1   4   1       10.15       21.98      1.06 o
   2   4   1      622.98      565.54      5.50 o
   3   4   1     2148.56     2378.79     19.74 o
   4   4   1     1686.21     1680.73     13.00 o
   5   4   1      149.62      151.43      2.02 o
   6   4   1       52.75       45.13      1.21 o
   7   4   1      246.32      230.89      2.92 o
   8   4   1      109.33       91.45      2.13 o
   9   4   1        0.31        0.26      0.95 o
  10   4   1       13.23       16.52      2.37 o
  11   4   1       20.57       17.26      2.76 o
  12   4   1        8.60        6.61      3.47 o
  13   4   1       12.82       18.37      4.34 o
  14   4   1        0.33        0.32      6.70 o
 -11   5   1        0.00       -1.73      2.58 o
 -10   5   1        3.19        0.13      2.23 o
  -9   5   1        1.66       -1.84      2.12 o
  -8   5   1      147.11      141.85      5.75 o
  -7   5   1        5.54        4.25      2.47 o
  -6   5   1      197.65      195.29      3.62 o
  -5   5   1       32.70       32.05      1.51 o
  -4   5   1      202.36      212.11      3.13 o
  -3   5   1      176.72      177.62      2.79 o
  -2   5   1      971.39     1158.49     10.97 o
  -1   5   1      969.39     1164.41     12.25 o
   0   5   1      687.73      751.43      9.85 o
   1   5   1     1367.37     1763.10     17.74 o
   2   5   1      128.94      140.37      1.89 o
   3   5   1      370.90      384.49      4.18 o
   4   5   1     2827.90     3051.09     25.29 o
   5   5   1      607.88      653.44      5.97 o
   6   5   1      634.64      684.28      6.33 o
   7   5   1       26.93       24.68      0.99 o
   8   5   1      144.38      146.12      2.77 o
   9   5   1       12.30       13.75      1.49 o
  10   5   1       19.05       22.10      2.31 o
  11   5   1        8.26       11.89      2.65 o
  12   5   1        0.21        0.74      2.77 o
  13   5   1       47.71       54.03      5.56 o
  14   5   1       22.04       22.43      4.61 o
 -10   6   1        6.53        7.07      3.21 o
  -9   6   1        3.05       -0.10      2.88 o
  -8   6   1       26.20       23.53      3.09 o
  -7   6   1       12.74        7.25      2.34 o
  -6   6   1       85.37       99.77      3.57 o
  -5   6   1       80.21       92.06      2.45 o
  -4   6   1       12.14       10.94      1.14 o
  -3   6   1        3.55        2.36      0.77 o
  -2   6   1       10.40       12.15      1.09 o
  -1   6   1      115.36      145.11      3.77 o
   0   6   1      320.65      327.53      4.87 o
   1   6   1      230.38      293.41      4.41 o
   2   6   1       28.91       39.68      1.05 o
   3   6   1       19.80       21.10      0.84 o
   4   6   1       32.23       34.75      1.00 o
   5   6   1      880.86      939.10      8.64 o
   6   6   1       54.76       50.12      1.87 o
   7   6   1        1.14        0.36      0.67 o
   8   6   1      128.47      139.52      2.41 o
   9   6   1       75.83       74.28      2.64 o
  10   6   1       12.15        6.97      1.80 o
  11   6   1       21.19       23.25      3.07 o
  12   6   1        1.46        5.74      3.15 o
  13   6   1        0.31        1.58      4.60 o
  14   6   1        4.45        7.61      4.17 o
 -10   7   1        0.52       -1.12      2.90 o
  -9   7   1        0.56       -0.10      3.09 o
  -8   7   1        0.02        0.30      2.88 o
  -7   7   1       20.49       20.41      3.81 o
  -6   7   1       14.59       11.00      3.04 o
  -5   7   1        1.02       -0.73      1.29 o
  -4   7   1       32.08       43.04      1.89 o
  -3   7   1       90.82       87.30      2.31 o
  -2   7   1      315.80      329.13      5.24 o
  -1   7   1       77.81       67.66      4.03 o
   0   7   1       25.00       22.43      1.40 o
   1   7   1      167.93      166.12      3.75 o
   2   7   1      179.53      167.43      3.00 o
   3   7   1        0.70        5.94      0.76 o
   4   7   1       11.30       11.92      0.86 o
   5   7   1      817.06      855.59      8.16 o
   6   7   1      962.29      967.33      8.68 o
   7   7   1       70.20       74.19      1.74 o
   8   7   1        7.98       11.03      1.07 o
   9   7   1        0.65        1.97      1.58 o
  10   7   1       24.40       25.80      2.44 o
  11   7   1      153.69      144.89      5.91 o
  12   7   1        2.58        3.88      4.07 o
  13   7   1        2.99        1.86      3.34 o
  14   7   1       12.96       16.23      4.36 o
  -9   8   1        0.05        1.56      3.52 o
  -8   8   1        0.00        0.00      3.16 o
  -7   8   1       68.07       70.70      7.75 o
  -6   8   1        6.32        4.22      3.22 o
  -5   8   1        0.05        0.97      2.11 o
  -4   8   1       23.86       15.79      2.81 o
  -3   8   1      182.17      175.46      4.56 o
  -2   8   1       77.88       88.04      4.12 o
  -1   8   1        1.04        2.06      1.29 o
   0   8   1      126.22      136.39      3.61 o
   1   8   1        0.66       -0.44      0.94 o
   2   8   1      347.70      336.53      4.87 o
   3   8   1       17.34       16.46      1.00 o
   4   8   1      342.14      342.21      4.35 o
   5   8   1       36.38       39.07      1.35 o
   6   8   1       83.95       81.30      2.22 o
   7   8   1      479.55      502.33      5.55 o
   8   8   1       94.82       99.01      2.78 o
   9   8   1      150.35      127.10      6.75 o
  10   8   1        8.32        8.00      2.81 o
  11   8   1        0.27        2.45      2.35 o
  12   8   1        0.35       -2.63      2.77 o
  13   8   1        3.35        6.17      3.53 o
  14   8   1        5.11        4.57      3.85 o
  -8   9   1       36.06       38.99      5.46 o
  -7   9   1        0.00        1.40      3.94 o
  -6   9   1        0.81       11.30      5.52 o
  -5   9   1        0.01       -2.78      4.60 o
  -4   9   1        8.64       10.67      3.33 o
  -3   9   1        9.73       17.06      3.72 o
  -2   9   1      124.81      107.90      6.50 o
  -1   9   1      197.51      185.36      5.25 o
   0   9   1       46.95       56.25      3.90 o
   1   9   1       25.59       17.93      1.77 o
   2   9   1       26.06       22.48      1.56 o
   3   9   1       97.48      100.20      3.04 o
   4   9   1      248.16      224.47      3.54 o
   5   9   1      564.16      557.27      6.73 o
   6   9   1       95.66       94.77      2.34 o
   7   9   1        3.20        0.74      0.94 o
   8   9   1      231.14      240.27      7.28 o
   9   9   1      282.34      282.63      6.66 o
  10   9   1        5.80        1.71      2.22 o
  11   9   1       14.40       17.49      3.70 o
  12   9   1       86.31       83.10      6.44 o
  13   9   1        0.28        1.56      4.07 o
  14   9   1       12.57        6.76      8.15 o
  -7  10   1       12.35       10.51      6.04 o
  -6  10   1        9.18        5.26      5.78 o
  -5  10   1       12.57       21.02      6.31 o
  -4  10   1        9.63       10.94      3.97 o
  -3  10   1      188.95      188.67      8.91 o
  -2  10   1      100.91       98.75      6.50 o
  -1  10   1       11.87        5.38      3.25 o
   0  10   1        7.44        4.08      2.88 o
   1  10   1       25.20       19.91      5.13 o
   2  10   1      269.24      262.36      5.45 o
   3  10   1       14.13       13.67      1.41 o
   4  10   1       19.26       21.79      1.49 o
   5  10   1       20.43       20.48      1.34 o
   6  10   1      105.04      111.92      2.94 o
   7  10   1        0.54       -0.18      1.61 o
   8  10   1       52.80       41.76      2.71 o
   9  10   1      144.96      137.75      4.68 o
  10  10   1       95.33       92.97      5.95 o
  11  10   1        8.60        8.09      3.22 o
  12  10   1        2.15        2.86      3.40 o
  13  10   1        3.52        2.63      5.26 o
  14  10   1        2.12        1.11      4.07 o
  -6  11   1        5.53       12.09      6.57 o
  -5  11   1       11.56       15.24      6.04 o
  -4  11   1       77.34       92.78      8.28 o
  -3  11   1       69.75       69.58      6.22 o
  -2  11   1        0.04       -2.15      2.77 o
  -1  11   1        0.20        1.33      2.88 o
   0  11   1       21.24       27.53      4.08 o
   1  11   1        0.70        3.55      2.60 o
   2  11   1       39.05       37.33      3.16 o
   3  11   1       59.25       63.76      3.96 o
   4  11   1      115.65      112.04      4.59 o
   5  11   1      131.01      111.88      3.91 o
   6  11   1       10.18        8.49      1.49 o
   7  11   1       11.83       12.01      1.94 o
   8  11   1        3.55        3.24      2.77 o
   9  11   1        0.62       -1.57      2.69 o
  10  11   1        0.33       -1.71      2.79 o
  11  11   1        0.11       -0.79      2.97 o
  12  11   1        1.21       -2.96      2.96 o
  13  11   1        3.12        3.14      3.72 o
  -5  12   1       30.42       29.43      7.62 o
  -4  12   1        0.01       -0.26      4.99 o
  -3  12   1        7.88       10.75      4.20 o
  -2  12   1        4.60        4.20      4.47 o
  -1  12   1        0.16        0.13      3.16 o
   0  12   1        0.08        0.93      3.03 o
   1  12   1        1.63        1.82      3.55 o
   2  12   1       12.23       14.23      2.66 o
   3  12   1       39.27       42.82      3.36 o
   4  12   1       57.25       59.34      3.66 o
   5  12   1       14.17        7.62      4.47 o
   6  12   1       20.54       18.92      5.26 o
   7  12   1        5.30        6.57      4.47 o
   8  12   1        0.00        2.15      3.15 o
   9  12   1        0.01        4.14      3.06 o
  10  12   1       19.91       24.32      6.70 o
  11  12   1        3.23        7.31      6.96 o
  12  12   1        5.79        0.76      3.47 o
  13  12   1        0.11       -3.62      3.62 o
  -4  13   1        6.51        3.15      5.52 o
  -3  13   1       22.98       24.98      5.38 o
  -2  13   1       13.80       17.65      4.99 o
  -1  13   1        1.37        0.36      3.33 o
   0  13   1        0.01        1.97      3.25 o
   1  13   1        0.01       -2.44      3.06 o
   2  13   1       11.55       12.32      3.94 o
   3  13   1        5.20        3.15      4.47 o
   4  13   1       39.06       34.69      6.57 o
   5  13   1        4.54       11.56      4.73 o
   6  13   1        1.15        4.47      3.94 o
   7  13   1       11.63       10.77      4.47 o
   8  13   1        2.76        2.10      4.20 o
   9  13   1        6.09        9.20      4.73 o
  10  13   1        5.91        3.42      4.47 o
  11  13   1       50.36       58.07      7.62 o
  12  13   1        0.03        1.84      3.59 o
  -3  14   1        0.01       10.51      6.31 o
  -2  14   1       13.29       13.84      4.86 o
  -1  14   1        2.24        6.62      4.18 o
   0  14   1        7.29        8.73     10.25 o
   1  14   1        7.95        4.20      5.26 o
   2  14   1        8.78       11.30      5.78 o
   3  14   1        0.04       -2.36      4.20 o
   4  14   1        0.50        4.20      4.47 o
   5  14   1        1.48       -0.79      4.47 o
   6  14   1        7.51        7.36      4.73 o
   7  14   1        1.13       -3.94      3.94 o
   8  14   1        1.34        3.15      4.73 o
   9  14   1        0.04        4.20      4.47 o
  10  14   1        1.86       -4.20      4.20 o
  11  14   1        1.32        5.26      4.73 o
  12  14   1       18.62       15.24      6.57 o
  -1  15   1        7.39        8.93      6.57 o
   0  15   1        0.62       -2.63      5.78 o
   1  15   1       60.27       49.66      8.93 o
   2  15   1        0.95        8.93      6.04 o
   3  15   1        1.22        8.41      5.78 o
   4  15   1       11.26       10.51      6.04 o
   5  15   1       21.24       14.72      6.31 o
   6  15   1       13.39       16.03      6.04 o
   7  15   1        5.63        7.36      5.26 o
   8  15   1        0.49       -0.79      4.99 o
   9  15   1        4.27        6.31      4.99 o
  10  15   1        0.30       -3.42      4.99 o
  11  15   1        0.31       -4.47      4.47 o
   1  16   1        1.33        6.57      6.83 o
   2  16   1        5.56       10.51      6.31 o
   3  16   1        0.02        1.58      6.04 o
   4  16   1        5.21        7.36      6.31 o
   5  16   1        9.86        7.88      6.31 o
   6  16   1       13.18       13.40      6.31 o
   7  16   1        1.83        0.26      5.52 o
   8  16   1       12.84       11.82      6.31 o
   9  16   1        3.36        0.26      4.47 o
  -8 -16   2        6.39        3.68      5.78 o
  -7 -16   2        0.46       -4.20      4.73 o
  -6 -16   2       17.33       17.34      6.31 o
  -5 -16   2        0.74        7.36      5.26 o
  -4 -16   2       42.78       39.68      7.88 o
  -3 -16   2       37.29       32.85      7.62 o
  -2 -16   2        8.10        8.67      5.26 o
  -1 -16   2        0.93        4.99      5.52 o
 -10 -15   2        3.63        1.84      4.47 o
  -9 -15   2        3.11        1.31      3.94 o
  -8 -15   2       27.74       25.49      6.04 o
  -7 -15   2        2.60        2.89      4.47 o
  -6 -15   2       79.12       70.16      8.41 o
  -5 -15   2        0.05       -2.89      4.20 o
  -4 -15   2       32.51       42.83      7.36 o
  -3 -15   2       75.37       78.83      9.20 o
  -2 -15   2        9.66        3.68      5.26 o
  -1 -15   2       28.03       31.27      7.62 o
   0 -15   2        0.08        2.36      5.78 o
   1 -15   2        0.14       -3.68      5.78 o
 -11 -14   2        5.50        8.93      4.47 o
 -10 -14   2        0.80        0.79      4.47 o
  -9 -14   2        1.11       -2.36      3.94 o
  -8 -14   2        0.00        4.99      4.20 o
  -7 -14   2       19.44       14.72      5.26 o
  -6 -14   2        0.18        1.58      3.94 o
  -5 -14   2        8.29        6.31      4.73 o
  -4 -14   2       16.11        7.09      4.99 o
  -3 -14   2        2.43        0.26      4.20 o
  -2 -14   2       38.82       43.36      7.09 o
  -1 -14   2       11.52       11.56      5.78 o
   0 -14   2        8.47        7.36      5.78 o
   1 -14   2        8.25       18.13      6.57 o
   2 -14   2        6.26       11.30      6.57 o
   3 -14   2        3.42        9.72      7.09 o
 -12 -13   2       17.03       17.99      4.08 o
 -11 -13   2       18.57       16.12      3.91 o
 -10 -13   2        6.67        6.47      3.22 o
  -9 -13   2       41.00       36.00      5.78 o
  -8 -13   2        4.00        4.47      4.20 o
  -7 -13   2        8.11        9.72      4.47 o
  -6 -13   2       66.48       59.39      7.09 o
  -5 -13   2       18.95       18.92      5.26 o
  -4 -13   2        0.27        2.10      4.20 o
  -3 -13   2       25.58       23.39      5.52 o
  -2 -13   2       15.50       23.12      5.52 o
  -1 -13   2       32.66       33.63      6.57 o
   0 -13   2       23.42       30.22      6.57 o
   1 -13   2        8.63       18.13      6.04 o
   2 -13   2        0.20        6.57      5.52 o
   3 -13   2        5.12        6.04      6.31 o
   4 -13   2        6.17        4.20      5.78 o
   5 -13   2        0.57       -1.05      6.04 o
 -12 -12   2       25.34       31.82      4.28 o
 -11 -12   2       10.50       12.30      3.53 o
 -10 -12   2       37.02       43.93      4.60 o
  -9 -12   2       25.31       25.00      3.15 o
  -8 -12   2        2.91        3.94      2.27 o
  -7 -12   2        0.98       -0.80      1.96 o
  -6 -12   2        2.84        5.91      2.79 o
  -5 -12   2       13.08        7.37      3.06 o
  -4 -12   2      180.53      155.36      9.20 o
  -3 -12   2        0.00        1.05      3.94 o
  -2 -12   2       11.92       10.77      4.47 o
  -1 -12   2       25.03       28.90      5.78 o
   0 -12   2      106.64      117.72      9.99 o
   1 -12   2        5.91       16.82      5.78 o
   2 -12   2        8.83       10.60      3.89 o
   3 -12   2       16.85       24.71      5.39 o
   4 -12   2        4.99        7.38      3.99 o
   5 -12   2        1.46        7.23      4.27 o
   6 -12   2       17.28       31.80      7.88 o
 -13 -11   2        7.62        9.52      9.20 o
 -12 -11   2        7.03        6.22      3.81 o
 -11 -11   2        4.65        1.66      2.39 o
 -10 -11   2       13.94       17.61      2.85 o
  -9 -11   2      177.43      182.02      8.44 o
  -8 -11   2        3.54        1.56      2.07 o
  -7 -11   2       97.45       99.90      4.50 o
  -6 -11   2       19.70       26.45      2.75 o
  -5 -11   2        3.22        1.19      1.66 o
  -4 -11   2        7.17        2.07      4.07 o
  -3 -11   2        0.42        2.32      2.39 o
  -2 -11   2      108.85      113.29      4.03 o
  -1 -11   2       95.52       82.09      4.18 o
   0 -11   2       15.43       15.63      3.53 o
   1 -11   2      170.87      172.55      8.18 o
   2 -11   2       12.17        9.10      4.07 o
   3 -11   2        0.64        5.12      3.25 o
   4 -11   2       40.92       48.33     13.14 o
   5 -11   2       89.10       96.01      7.43 o
   6 -11   2        3.52        2.57      4.08 o
   7 -11   2        0.01       -4.47      5.52 o
 -13 -10   2        0.23       -2.49      3.01 o
 -12 -10   2       28.59       34.20      4.18 o
 -11 -10   2       24.59       25.64      5.92 o
 -10 -10   2       15.86       12.75      2.65 o
  -9 -10   2       11.73        8.27      2.27 o
  -8 -10   2        3.82        3.18      2.02 o
  -7 -10   2       14.42       15.34      2.93 o
  -6 -10   2       58.80       55.41      2.79 o
  -5 -10   2       52.26       51.74      2.33 o
  -4 -10   2       27.72       20.77      1.58 o
  -3 -10   2       11.29       14.04      1.07 o
  -2 -10   2        4.59        4.46      1.10 o
  -1 -10   2       11.12       12.40      1.81 o
   0 -10   2       13.42       16.19      2.19 o
   1 -10   2        0.65       -0.92      2.60 o
   2 -10   2       78.24       89.33      6.31 o
   3 -10   2       36.15       26.40      4.18 o
   4 -10   2       16.75       22.12      4.26 o
   5 -10   2       31.36       47.35      7.49 o
   6 -10   2       64.81       69.65      6.58 o
   7 -10   2        7.86        6.04      6.04 o
   8 -10   2        9.82       11.04      7.09 o
 -13  -9   2       12.90        6.97      3.26 o
 -12  -9   2       96.29      100.98      5.08 o
 -11  -9   2       15.81       13.86      4.20 o
 -10  -9   2       20.94       16.72      2.65 o
  -9  -9   2        0.07       -0.58      1.74 o
  -8  -9   2        3.18        4.01      1.91 o
  -7  -9   2      385.13      396.09      6.28 o
  -6  -9   2      594.75      595.94      8.29 o
  -5  -9   2      169.21      150.32      2.81 o
  -4  -9   2      381.17      370.83      5.42 o
  -3  -9   2       21.35       18.03      1.04 o
  -2  -9   2      673.48      653.54      7.50 o
  -1  -9   2        9.22        9.40      1.46 o
   0  -9   2        2.06        2.89      1.33 o
   1  -9   2      886.58      922.83     13.20 o
   2  -9   2      479.97      466.46     12.56 o
   3  -9   2      165.20      167.91      7.99 o
   4  -9   2       32.10       29.15      8.28 o
   5  -9   2        1.12        0.13      2.97 o
   6  -9   2       71.03       65.39      6.12 o
   7  -9   2        4.63        8.55      4.20 o
   8  -9   2        0.00       -2.36      4.99 o
   9  -9   2        1.19       -5.52      5.52 o
 -13  -8   2       24.88       25.75      3.98 o
 -12  -8   2        2.72        1.28      2.39 o
 -11  -8   2       16.54       10.03      2.71 o
 -10  -8   2        8.59        7.03      2.28 o
  -9  -8   2      360.12      377.14      9.04 o
  -8  -8   2       18.08       30.89      1.89 o
  -7  -8   2       14.01       15.52      1.40 o
  -6  -8   2        4.86        5.18      1.02 o
  -5  -8   2       89.29       85.63      2.21 o
  -4  -8   2      337.29      312.00      4.03 o
  -3  -8   2      150.09      144.96      2.42 o
  -2  -8   2       17.67       17.16      0.96 o
  -1  -8   2     2463.19     2487.73     25.21 o
   0  -8   2      211.58      218.47      3.84 o
   1  -8   2        7.10        6.18      1.46 o
   2  -8   2      178.03      203.11      4.67 o
   3  -8   2       47.67       42.23      2.80 o
   4  -8   2        1.18        2.23      2.79 o
   5  -8   2       18.29       16.93      3.81 o
   6  -8   2        5.67       10.26      3.52 o
   7  -8   2       14.40       13.99      3.97 o
   8  -8   2        0.07       -0.79      4.73 o
   9  -8   2        0.32       -1.05      4.73 o
  10  -8   2       26.44       28.64      7.62 o
 -14  -7   2        5.53       -0.03      3.18 o
 -13  -7   2       10.16       13.05      3.54 o
 -12  -7   2       28.18       25.72      3.15 o
 -11  -7   2       91.50      100.87      4.81 o
 -10  -7   2        9.73        8.03      2.08 o
  -9  -7   2       26.55       32.37      2.13 o
  -8  -7   2      133.33      118.52      3.13 o
  -7  -7   2       85.57       83.20      2.35 o
  -6  -7   2      520.33      521.43      5.80 o
  -5  -7   2      190.44      199.62      2.88 o
  -4  -7   2        7.32        6.36      0.52 o
  -3  -7   2       20.94       16.96      1.06 o
  -2  -7   2      383.50      409.83      4.53 o
  -1  -7   2       79.83       89.04      2.08 o
   0  -7   2       72.80       73.33      2.03 o
   1  -7   2      210.92      196.89      3.76 o
   2  -7   2      147.31      140.63      4.08 o
   3  -7   2       79.50       78.97      2.74 o
   4  -7   2      441.80      497.15      7.82 o
   5  -7   2       40.93       31.93      4.27 o
   6  -7   2        0.20        0.85      3.15 o
   7  -7   2        1.87        1.05      3.03 o
   8  -7   2       34.75       46.19      5.48 o
   9  -7   2        0.01       -2.63      4.99 o
  10  -7   2        0.01        3.42      5.78 o
 -14  -6   2       25.74       27.39      4.09 o
 -13  -6   2       14.92       16.08      3.62 o
 -12  -6   2        1.71       -1.44      2.21 o
 -11  -6   2        1.89        1.91      3.39 o
 -10  -6   2       19.72       20.34      2.58 o
  -9  -6   2        5.24        3.45      1.35 o
  -8  -6   2      165.61      151.76      3.14 o
  -7  -6   2        0.02        0.27      0.78 o
  -6  -6   2        3.09        0.35      0.70 o
  -5  -6   2      411.55      488.07      5.23 o
  -4  -6   2        0.67        0.78      0.56 o
  -3  -6   2       34.88       43.51      1.07 o
  -2  -6   2        4.35        6.58      0.57 o
  -1  -6   2      380.62      485.26      5.39 o
   0  -6   2     1504.04     1604.72     16.53 o
   1  -6   2       24.92       20.81      1.41 o
   2  -6   2      109.33      104.11      2.43 o
   3  -6   2     1191.00     1216.22     14.73 o
   4  -6   2       20.17       24.89      1.39 o
   5  -6   2     1358.36     1394.77     15.99 o
   6  -6   2      171.13      170.82      9.17 o
   7  -6   2        3.22        6.68      5.26 o
   8  -6   2       94.66       86.83      6.50 o
   9  -6   2       96.47      111.91      6.84 o
  10  -6   2       13.86       24.96      6.83 o
  11  -6   2       37.96       42.81      5.61 o
 -14  -5   2        4.65        3.32      3.14 o
 -13  -5   2       16.46       16.87      8.15 o
 -12  -5   2       67.03       76.70      4.55 o
 -11  -5   2        0.44        2.45      2.12 o
 -10  -5   2       34.35       31.56      2.18 o
  -9  -5   2        1.16        0.24      0.98 o
  -8  -5   2       24.63       15.76      1.28 o
  -7  -5   2        2.13        1.34      0.72 o
  -6  -5   2      109.98      108.57      2.13 o
  -5  -5   2        4.67        7.59      0.85 o
  -4  -5   2       19.47       25.52      0.90 o
  -3  -5   2      323.08      306.78      3.13 o
  -2  -5   2      796.32      733.18      7.79 o
  -1  -5   2      596.09      599.26      8.65 o
   0  -5   2       95.18       72.98      1.66 o
   1  -5   2     1126.17     1144.31     14.60 o
   2  -5   2        1.20        3.84      0.75 o
   3  -5   2      754.54      704.63      9.13 o
   4  -5   2     1362.32     1490.94     14.26 o
   5  -5   2      290.02      284.16      4.78 o
   6  -5   2       26.87       25.52      1.92 o
   7  -5   2       46.22       47.34      3.69 o
   8  -5   2        2.25        1.06      2.36 o
   9  -5   2        6.58        9.72      3.53 o
  10  -5   2       16.21       17.45      3.18 o
  11  -5   2        1.70       -3.14      3.84 o
 -14  -4   2        1.90        1.72      3.10 o
 -13  -4   2        9.16        6.47      3.10 o
 -12  -4   2       13.06       20.68      3.09 o
 -11  -4   2        1.54        5.23      2.27 o
 -10  -4   2        0.64       -1.34      1.36 o
  -9  -4   2       24.29       19.26      1.38 o
  -8  -4   2        7.94        8.76      1.09 o
  -7  -4   2       74.69       77.14      1.69 o
  -6  -4   2       76.69       74.09      1.83 o
  -5  -4   2     2956.23     3077.36     25.34 o
  -4  -4   2        4.08        4.54      0.57 o
  -3  -4   2      144.26      181.89      2.20 o
  -2  -4   2       36.78       17.82      0.52 o
  -1  -4   2       16.80       21.60      0.72 o
   0  -4   2     1321.08     1440.91     14.45 o
   1  -4   2      719.08      813.37      9.27 o
   2  -4   2       40.55       49.22      1.29 o
   3  -4   2      498.75      495.82      6.71 o
   4  -4   2      190.33      196.99      3.21 o
   5  -4   2        0.08        1.67      0.61 o
   6  -4   2      173.82      186.23      3.50 o
   7  -4   2      242.67      253.39      4.71 o
   8  -4   2        1.93        3.40      1.47 o
   9  -4   2       11.82        3.25      2.88 o
  10  -4   2        0.36       -1.77      2.89 o
  11  -4   2        0.31       -2.05      2.36 o
  12  -4   2        5.58        1.18      4.18 o
 -13  -3   2        4.92        1.58      3.15 o
 -12  -3   2        0.03       -2.90      2.90 o
 -11  -3   2       17.70       29.16      3.12 o
 -10  -3   2       10.71        9.08      1.67 o
  -9  -3   2        3.47        2.41      1.10 o
  -8  -3   2      143.03      153.49      2.71 o
  -7  -3   2      141.24      152.82      2.39 o
  -6  -3   2       18.55       16.37      0.99 o
  -5  -3   2        6.78        1.60      0.56 o
  -4  -3   2      146.06      156.73      1.94 o
  -3  -3   2     1945.41     2081.90     17.11 o
  -2  -3   2      851.78      986.58      9.32 o
  -1  -3   2      456.78      409.45      4.11 o
   0  -3   2       13.98       11.14      0.50 o
   1  -3   2      203.39      254.61      3.03 o
   2  -3   2      288.56      315.97      3.58 o
   3  -3   2        2.32        3.02      1.15 o
   4  -3   2      818.31     1066.54     11.05 o
   5  -3   2       15.66       16.22      0.93 o
   6  -3   2        0.82        3.76      0.86 o
   7  -3   2       18.48       14.69      1.29 o
   8  -3   2        4.38        4.86      1.40 o
   9  -3   2        0.76       -1.33      1.76 o
  10  -3   2        8.47        7.36      3.34 o
  11  -3   2       42.11       36.25      3.81 o
  12  -3   2       28.43       28.89      4.96 o
 -13  -2   2        1.84        2.24      2.96 o
 -12  -2   2        0.06       -2.50      2.50 o
 -11  -2   2       56.22       60.09      4.44 o
 -10  -2   2        4.32        4.97      1.78 o
  -9  -2   2       75.53       81.19      2.71 o
  -8  -2   2       19.58       19.49      1.15 o
  -7  -2   2       10.29       13.41      0.88 o
  -6  -2   2      189.01      191.01      2.45 o
  -5  -2   2      115.60      101.73      1.56 o
  -4  -2   2     2612.63     3007.63     23.35 o
  -3  -2   2      419.59      428.65      3.68 o
  -2  -2   2     8550.15     8811.79     85.17 o
  -1  -2   2     2481.88     2719.44     26.54 o
   0  -2   2      608.35      658.98      6.00 o
   1  -2   2     2098.99     2353.76     19.27 o
   2  -2   2      314.39      386.01      3.65 o
   3  -2   2       47.81       58.24      1.31 o
   4  -2   2     3754.15     4325.97     39.54 o
   5  -2   2      907.15     1107.88     10.09 o
   6  -2   2        7.85       18.49      1.09 o
   7  -2   2       80.18       83.35      2.29 o
   8  -2   2      199.84      209.26      3.85 o
   9  -2   2       17.69       16.17      2.13 o
  10  -2   2      145.18      143.85      7.18 o
  11  -2   2       26.91       24.64      6.83 o
  12  -2   2       28.41       28.00      3.55 o
  13  -2   2        8.07        9.56      3.00 o
 -13  -1   2        3.34        6.25      3.28 o
 -12  -1   2        4.79        5.19      3.01 o
 -11  -1   2       88.24       92.08      4.94 o
 -10  -1   2        9.83       11.52      1.83 o
  -9  -1   2        3.32        1.76      1.29 o
  -8  -1   2       18.52       13.17      1.14 o
  -7  -1   2       16.16       17.15      1.03 o
  -6  -1   2      209.50      239.62      3.05 o
  -5  -1   2     1007.33     1091.05      9.63 o
  -4  -1   2      768.98      873.03      7.67 o
  -3  -1   2      141.64      186.75      1.98 o
  -2  -1   2    12452.38    13010.34    118.79 o
  -1  -1   2        2.40        0.33      0.25 o
   0  -1   2    14309.80    15193.54    137.38 o
   1  -1   2     7646.75     8216.76     63.63 o
   2  -1   2     2461.02     2747.44     19.12 o
   3  -1   2       81.80       72.97      1.21 o
   4  -1   2       12.85       35.71      0.93 o
   5  -1   2        5.92        9.34      0.65 o
   6  -1   2      416.98      434.13      4.81 o
   7  -1   2      705.62      699.32      6.86 o
   8  -1   2      452.09      412.33      5.08 o
   9  -1   2       90.99       89.18      3.68 o
  10  -1   2        9.42        3.04      2.58 o
  11  -1   2       81.37       78.25      6.57 o
  12  -1   2        0.65       -1.90      2.24 o
  13  -1   2       14.63       14.04      2.94 o
 -13   0   2        0.00        5.99      4.73 o
 -12   0   2        2.86        7.51      3.34 o
 -11   0   2      105.77      114.89      6.81 o
 -10   0   2      126.09      123.92      4.14 o
  -9   0   2       22.64       22.91      2.05 o
  -8   0   2      257.70      247.60      4.07 o
  -7   0   2      193.40      179.14      2.64 o
  -6   0   2       46.64       50.44      1.05 o
  -5   0   2      308.81      302.98      2.89 o
  -4   0   2      671.09      620.61      4.97 o
  -3   0   2      928.13     1069.71      8.72 o
  -2   0   2    11632.71    12545.81    101.13 o
  -1   0   2     2374.69     2728.93     24.24 o
   0   0   2        4.38       -0.53      0.53 o
   1   0   2     3088.78     3165.45     22.77 o
   2   0   2       87.41      105.89      1.35 o
   3   0   2     2182.07     2427.64     16.89 o
   4   0   2     2051.21     2159.10     15.77 o
   5   0   2      680.17      661.77      5.53 o
   6   0   2      400.94      417.40      4.06 o
   7   0   2       53.37       55.03      1.37 o
   8   0   2      110.12      113.07      2.27 o
   9   0   2       34.78       36.43      1.63 o
  10   0   2       26.99       23.53      3.33 o
  11   0   2        2.51        3.52      2.58 o
  12   0   2        1.40       -1.53      2.23 o
  13   0   2        8.11        0.65      3.59 o
  14   0   2       13.90       18.38      7.09 o
 -12   1   2       31.52       24.92      4.55 o
 -11   1   2       43.41       46.01      4.90 o
 -10   1   2      111.14      121.88      5.63 o
  -9   1   2       53.51       59.82      3.31 o
  -8   1   2       18.26       15.85      1.45 o
  -7   1   2       61.51       69.69      1.99 o
  -6   1   2      217.62      228.21      2.70 o
  -5   1   2       59.45       51.98      1.17 o
  -4   1   2     1700.84     1826.36     14.02 o
  -3   1   2     1904.67     2005.16     15.14 o
  -2   1   2      423.75      471.35      4.04 o
  -1   1   2      910.88      823.34      6.34 o
   0   1   2     8267.53     8904.84     69.96 o
   1   1   2     2214.97     2126.32     15.30 o
   2   1   2     6815.64     6849.12     48.61 o
   3   1   2     8295.51     9351.65     69.12 o
   4   1   2        0.60        4.38      0.39 o
   5   1   2      216.07      229.32      2.46 o
   6   1   2      553.62      643.03      5.80 o
   7   1   2        3.44        6.58      0.74 o
   8   1   2     1430.34     1380.20     12.02 o
   9   1   2        2.91        3.08      0.93 o
  10   1   2        6.27        6.57      2.11 o
  11   1   2       79.22       83.87      5.27 o
  12   1   2        1.32        1.08      3.81 o
  13   1   2       13.40       14.72      4.09 o
  14   1   2        2.01        1.41      3.70 o
 -12   2   2       31.22       28.15      4.63 o
 -11   2   2        6.19        5.95      3.59 o
 -10   2   2       58.22       55.96      5.01 o
  -9   2   2        0.05        1.48      1.60 o
  -8   2   2       38.62       31.49      1.97 o
  -7   2   2      312.53      290.64      4.54 o
  -6   2   2       23.24       19.23      1.12 o
  -5   2   2       82.23       89.98      1.62 o
  -4   2   2      279.40      296.67      2.99 o
  -3   2   2      876.97      996.72      8.34 o
  -2   2   2     3088.03     3286.30     25.50 o
  -1   2   2       40.31       62.23      0.97 o
   0   2   2     2618.32     2788.21     23.77 o
   1   2   2     5057.82     5460.75     41.94 o
   2   2   2      156.30      171.82      1.67 o
   3   2   2       64.65      118.25      3.90 o
   4   2   2      481.11      382.53      3.36 o
   5   2   2       24.69       15.52      0.67 o
   6   2   2      369.08      359.18      3.52 o
   7   2   2      258.10      246.00      2.96 o
   8   2   2       50.52       40.44      1.30 o
   9   2   2      120.68      133.27      2.56 o
  10   2   2        1.34       -1.47      1.47 o
  11   2   2        0.74        3.94      4.20 o
  12   2   2        4.11       13.93      4.99 o
  13   2   2        7.07        6.98      3.70 o
  14   2   2        3.09        8.25      3.89 o
 -12   3   2        0.85       -3.47      3.47 o
 -11   3   2        8.57        7.14      3.62 o
 -10   3   2        3.25       -1.76      2.90 o
  -9   3   2        4.95        5.53      2.10 o
  -8   3   2       36.51       35.03      2.34 o
  -7   3   2      111.70      113.54      3.37 o
  -6   3   2       50.30       46.52      1.49 o
  -5   3   2        0.47        0.71      0.62 o
  -4   3   2      257.85      235.89      2.90 o
  -3   3   2      129.11       99.74      1.65 o
  -2   3   2      515.79      671.60      6.23 o
  -1   3   2     2363.33     2573.84     22.32 o
   0   3   2     8290.17     8593.40     71.68 o
   1   3   2     6302.70     7013.53     62.46 o
   2   3   2    10055.64    10378.62    101.97 o
   3   3   2     6393.03     6561.95     48.68 o
   4   3   2      152.48      134.92      2.14 o
   5   3   2     1332.05     1283.68     10.26 o
   6   3   2      212.61      232.54      2.71 o
   7   3   2        9.55        7.54      0.74 o
   8   3   2      368.34      361.28      3.97 o
   9   3   2      293.79      281.09      4.06 o
  10   3   2        5.11        3.69      1.74 o
  11   3   2      152.48      157.14     10.25 o
  12   3   2       16.73       11.56      4.73 o
  13   3   2       53.21       55.10      5.65 o
  14   3   2       15.13       16.18      4.53 o
 -11   4   2        1.76       -1.73      3.52 o
 -10   4   2        0.95        1.24      2.99 o
  -9   4   2       44.60       42.10      3.36 o
  -8   4   2       12.56       10.53      2.39 o
  -7   4   2        7.83        5.84      1.65 o
  -6   4   2      885.63      873.82     10.53 o
  -5   4   2      315.14      312.51      4.00 o
  -4   4   2      138.75      135.79      2.22 o
  -3   4   2      382.00      387.00      4.12 o
  -2   4   2     1825.02     2016.84     17.08 o
  -1   4   2        6.81        4.87      0.58 o
   0   4   2     1151.86     1272.80     12.16 o
   1   4   2     7560.74     8010.28     75.98 o
   2   4   2      174.07      169.51      3.14 o
   3   4   2      639.82      755.30      8.33 o
   4   4   2      282.15      212.62      3.41 o
   5   4   2       37.26       31.23      0.97 o
   6   4   2        0.04        0.40      0.55 o
   7   4   2      132.90      136.30      2.50 o
   8   4   2       63.77       74.23      1.75 o
   9   4   2      204.51      204.69      3.94 o
  10   4   2       38.60       33.05      2.98 o
  11   4   2        6.93        6.57      3.94 o
  12   4   2        1.89        5.60      3.14 o
  13   4   2        3.54        4.47      3.53 o
  14   4   2        3.69        4.39      3.62 o
 -11   5   2        0.05       -3.68      3.94 o
 -10   5   2        7.40        8.34      4.04 o
  -9   5   2        0.45       -0.64      2.05 o
  -8   5   2        3.05        4.80      3.02 o
  -7   5   2      174.78      173.77      6.01 o
  -6   5   2      710.07      705.23      9.23 o
  -5   5   2       98.04       77.70      2.14 o
  -4   5   2       69.67       67.99      1.80 o
  -3   5   2        9.67        7.94      0.79 o
  -2   5   2        7.24        6.66      0.73 o
  -1   5   2      558.80      597.77      6.51 o
   0   5   2     1518.22     1533.72     15.77 o
   1   5   2     3364.27     3837.51     49.40 o
   2   5   2       86.61       75.00      1.60 o
   3   5   2      989.47     1049.49     10.39 o
   4   5   2     1629.83     1692.66     20.16 o
   5   5   2      235.25      261.85      3.19 o
   6   5   2        0.11        3.41      0.62 o
   7   5   2      349.21      359.53      4.03 o
   8   5   2       13.53       17.01      1.01 o
   9   5   2        2.37        3.46      1.06 o
  10   5   2       26.05       24.23      3.08 o
  11   5   2       21.84       18.65      7.49 o
  12   5   2        1.80       -1.62      2.65 o
  13   5   2       71.26       73.43     11.04 o
  14   5   2        1.90       -0.34      3.59 o
  15   5   2        0.08       -1.09      4.86 o
 -10   6   2       15.16       11.93      3.21 o
  -9   6   2        5.56        1.14      2.58 o
  -8   6   2        0.48        1.56      2.84 o
  -7   6   2       11.19       12.38      2.59 o
  -6   6   2        2.74        3.31      1.88 o
  -5   6   2       97.50       88.82      2.57 o
  -4   6   2      396.28      386.96      5.04 o
  -3   6   2      192.24      193.20      3.28 o
  -2   6   2       21.50       26.19      1.16 o
  -1   6   2       15.19       10.89      1.00 o
   0   6   2        6.31        6.19      1.45 o
   1   6   2      364.19      397.58      6.14 o
   2   6   2        2.67        3.44      0.53 o
   3   6   2      267.04      307.60      3.90 o
   4   6   2     1020.44     1009.98     10.26 o
   5   6   2       25.08       20.77      1.07 o
   6   6   2      274.47      271.10      3.29 o
   7   6   2       38.49       43.04      1.33 o
   8   6   2       75.55       85.49      1.96 o
   9   6   2        0.02        0.64      0.95 o
  10   6   2        8.31        8.90      2.16 o
  11   6   2       80.74       69.51      5.02 o
  12   6   2       46.51       57.29      5.35 o
  13   6   2       29.61       19.85      4.17 o
  14   6   2       20.77       20.49      4.73 o
  15   6   2        0.35       -0.84      4.04 o
  -9   7   2        6.36        5.11      3.34 o
  -8   7   2        1.83       -1.31      2.88 o
  -7   7   2       26.64       31.65      7.62 o
  -6   7   2      137.74      120.28      6.78 o
  -5   7   2        4.04        3.47      2.27 o
  -4   7   2      147.14      149.95      3.55 o
  -3   7   2      275.29      270.73      4.18 o
  -2   7   2      405.12      408.89      5.67 o
  -1   7   2       52.30       62.91      2.16 o
   0   7   2      458.78      503.48      8.79 o
   1   7   2     1770.63     1962.22     21.72 o
   2   7   2      732.79      790.96      9.89 o
   3   7   2       52.03       48.47      1.40 o
   4   7   2       61.58       52.68      2.08 o
   5   7   2      110.67      139.68      2.48 o
   6   7   2     1105.69     1165.87     10.74 o
   7   7   2        0.65        1.31      0.79 o
   8   7   2        0.79       -0.70      0.78 o
   9   7   2        0.51        1.30      1.10 o
  10   7   2        1.38        0.41      1.77 o
  11   7   2        4.43        3.83      2.96 o
  12   7   2       90.31       98.38      6.58 o
  13   7   2        2.62        0.48      3.68 o
  14   7   2       19.97       24.26      4.66 o
  15   7   2       17.39       32.68      9.99 o
  -9   8   2        4.78        4.23      3.25 o
  -8   8   2        0.23        0.83      3.25 o
  -7   8   2        0.00        1.46      4.20 o
  -6   8   2       18.98       12.63      3.52 o
  -5   8   2        1.27        4.00      2.96 o
  -4   8   2        4.04        3.51      1.93 o
  -3   8   2      186.84      194.34      4.80 o
  -2   8   2      289.90      292.25      5.98 o
  -1   8   2       31.25       38.12      2.43 o
   0   8   2       57.91       63.53      2.54 o
   1   8   2        3.18        1.96      1.05 o
   2   8   2       69.23       80.91      2.68 o
   3   8   2        1.15        1.40      0.70 o
   4   8   2      291.83      286.54      4.01 o
   5   8   2       19.33       16.20      1.07 o
   6   8   2      197.54      204.56      3.08 o
   7   8   2      166.74      176.84      3.04 o
   8   8   2        2.74        0.51      0.94 o
   9   8   2        1.25        0.18      1.60 o
  10   8   2        6.98        6.27      1.95 o
  11   8   2       36.64       42.46      4.53 o
  12   8   2       77.73       78.72      5.99 o
  13   8   2        0.57       -2.58      2.58 o
  14   8   2       11.99        9.84      5.26 o
  -8   9   2       11.37        9.11      6.44 o
  -7   9   2        8.29       10.32      3.89 o
  -6   9   2       18.02       19.87      5.65 o
  -5   9   2       31.76       38.65      6.04 o
  -4   9   2       20.38       38.40      3.63 o
  -3   9   2       29.59       32.10      3.33 o
  -2   9   2        0.01       -1.92      1.92 o
  -1   9   2      240.74      197.02      6.33 o
   0   9   2      112.49       89.96      3.58 o
   1   9   2       28.32       33.54      2.32 o
   2   9   2       75.09       84.91      2.96 o
   3   9   2        1.47        1.07      0.95 o
   4   9   2       12.11       12.21      1.10 o
   5   9   2      259.84      260.99      4.00 o
   6   9   2      149.59      145.67      3.01 o
   7   9   2       87.68       78.01      2.07 o
   8   9   2       39.23       42.47      2.12 o
   9   9   2       26.01       17.94      2.31 o
  10   9   2        3.54       -0.72      2.00 o
  11   9   2       15.93       12.74      3.52 o
  12   9   2       20.76       26.00      4.29 o
  13   9   2        1.73       -3.00      3.09 o
  14   9   2       11.58       15.70      4.29 o
  -7  10   2        0.56       -1.32      3.43 o
  -6  10   2       23.52       22.36      4.45 o
  -5  10   2        7.67       10.25      5.26 o
  -4  10   2       49.36       48.09      7.36 o
  -3  10   2      134.59      137.55      7.90 o
  -2  10   2        0.01       -2.76      2.76 o
  -1  10   2       15.50       14.84      3.62 o
   0  10   2      103.06       85.88      5.76 o
   1  10   2      213.80      196.99      8.25 o
   2  10   2        4.30        2.53      1.41 o
   3  10   2        4.33        5.40      1.32 o
   4  10   2      379.23      347.99      5.84 o
   5  10   2      446.61      424.34      7.69 o
   6  10   2        2.02        5.68      1.26 o
   7  10   2      283.87      294.23      5.30 o
   8  10   2      285.16      280.06      6.59 o
   9  10   2       21.98       22.94      2.87 o
  10  10   2       39.04       37.01      3.40 o
  11  10   2        0.60       -0.02      4.60 o
  12  10   2        0.77        4.14      3.14 o
  13  10   2        7.90        5.48      3.52 o
  14  10   2        0.66       -2.73      3.59 o
  -6  11   2        0.51       -4.20      4.47 o
  -5  11   2        0.33       -3.94      4.99 o
  -4  11   2        1.38        1.05      4.99 o
  -3  11   2       20.60       17.61      5.39 o
  -2  11   2        0.95       -2.77      2.77 o
  -1  11   2       58.79       57.50      5.29 o
   0  11   2       46.11       52.28      4.74 o
   1  11   2       49.18       54.06      4.82 o
   2  11   2        6.77        4.71      2.24 o
   3  11   2       70.96       90.82      4.47 o
   4  11   2       33.07       32.70      2.92 o
   5  11   2      145.82      159.50      4.76 o
   6  11   2        9.11        8.86      1.87 o
   7  11   2       33.37       35.54      4.78 o
   8  11   2       13.08       15.04      2.65 o
   9  11   2      265.28      287.47     10.11 o
  10  11   2      101.72      102.73      6.59 o
  11  11   2        1.36       -0.79      4.34 o
  12  11   2        5.46        2.23      3.14 o
  13  11   2        1.71        2.09      4.34 o
  14  11   2        0.03        3.03      4.08 o
  -5  12   2        0.10        3.94      5.52 o
  -4  12   2        0.50       -2.36      4.47 o
  -3  12   2        1.23       -4.47      4.47 o
  -2  12   2        1.14        6.73      4.47 o
  -1  12   2        4.71        2.80      3.14 o
   0  12   2        4.84        5.78      7.88 o
   1  12   2       52.35       46.40      4.92 o
   2  12   2        0.02        0.82      2.16 o
   3  12   2        6.75        6.51      2.31 o
   4  12   2       18.36       19.88      2.74 o
   5  12   2        5.26        5.19      2.20 o
   6  12   2       28.53       24.70      5.52 o
   7  12   2       35.74       32.85      6.04 o
   8  12   2        0.83        4.99      3.94 o
   9  12   2       18.73       33.05      4.86 o
  10  12   2      291.66      302.34     18.00 o
  11  12   2       69.51       77.19      5.95 o
  12  12   2        1.04       -2.36      3.25 o
  13  12   2        0.70        3.58      3.59 o
  -4  13   2       16.13       22.60      7.09 o
  -3  13   2        0.17        4.47      5.26 o
  -2  13   2        9.44       18.73      4.63 o
  -1  13   2       38.91       41.36      5.56 o
   0  13   2        0.02        2.97      3.25 o
   1  13   2        9.99        6.87      3.81 o
   2  13   2        6.32        0.31      3.58 o
   3  13   2        5.27        2.44      3.55 o
   4  13   2        0.08       -2.89      2.89 o
   5  13   2       42.27       37.58      6.57 o
   6  13   2       59.73       64.38      7.62 o
   7  13   2        2.44        6.31      4.47 o
   8  13   2        1.60        0.53      4.20 o
   9  13   2        0.10       -1.31      3.68 o
  10  13   2       16.19       20.23      5.78 o
  11  13   2       43.52       47.56      7.36 o
  12  13   2        5.13       10.25      5.52 o
  13  13   2        0.00        5.49      4.34 o
  -2  14   2        0.30        3.15      5.52 o
  -1  14   2       13.29       15.87      5.12 o
   0  14   2        2.05       -0.98      8.01 o
   1  14   2        8.49        9.97      4.08 o
   2  14   2        0.02        0.13      3.34 o
   3  14   2       29.31       34.95      7.36 o
   4  14   2       20.69       24.70      6.31 o
   5  14   2        0.83       -1.31      4.47 o
   6  14   2        3.47        1.84      4.20 o
   7  14   2       30.04       25.49      6.31 o
   8  14   2        2.74        0.53      4.47 o
   9  14   2        2.24       -3.94      3.94 o
  10  14   2        0.20        3.68      4.73 o
  11  14   2        3.12        0.26      4.47 o
  12  14   2       12.88       14.45      5.78 o
  -1  15   2        7.81       16.38      5.39 o
   0  15   2        5.99       -1.31      6.04 o
   1  15   2        2.14       -4.99      4.99 o
   2  15   2       10.26       15.50      6.57 o
   3  15   2       21.94       32.58      7.36 o
   4  15   2       11.08       14.72      6.31 o
   5  15   2        0.81       -4.20      4.20 o
   6  15   2        4.31        2.10      5.26 o
   7  15   2        4.99        1.05      4.99 o
   8  15   2        0.25        3.94      5.26 o
   9  15   2        5.25        5.26      4.99 o
  10  15   2        0.96       -0.26      4.73 o
  11  15   2        2.27       -0.26      4.20 o
   2  16   2       29.18       47.30      8.93 o
   3  16   2       15.47       17.08      7.62 o
   4  16   2       38.74       45.46      8.93 o
   5  16   2        3.96        2.10      6.04 o
   6  16   2        0.07       -2.89      5.26 o
   7  16   2        0.70        0.26      5.52 o
   8  16   2        0.40       -1.58      5.26 o
   9  16   2        0.88       -0.53      4.73 o
  -7 -16   3        2.10        1.31      4.47 o
  -6 -16   3        1.06       12.61      6.04 o
  -5 -16   3       44.34       45.98      7.36 o
  -4 -16   3       13.53       12.35      5.78 o
  -3 -16   3        0.35        2.36      5.26 o
  -2 -16   3        2.49        4.47      4.99 o
  -1 -16   3        0.01        6.57      5.26 o
  -9 -15   3        7.76        7.88      4.47 o
  -8 -15   3        1.27        0.26      4.20 o
  -7 -15   3        3.46       -1.84      4.20 o
  -6 -15   3        0.52        7.62      4.99 o
  -5 -15   3        3.61        4.73      4.47 o
  -4 -15   3        0.71        3.42      4.73 o
  -3 -15   3       18.45        9.20      5.52 o
  -2 -15   3        6.15        2.89      4.99 o
  -1 -15   3        0.39        3.42      5.52 o
   0 -15   3       16.54       13.40      6.57 o
   1 -15   3       11.39        7.36      6.57 o
 -10 -14   3        2.56       -0.26      3.94 o
  -9 -14   3        2.46        3.42      4.20 o
  -8 -14   3        2.35        0.26      3.94 o
  -7 -14   3        5.44       -2.10      3.68 o
  -6 -14   3       10.32       16.82      5.26 o
  -5 -14   3       27.90       19.71      5.52 o
  -4 -14   3       52.94       55.71      7.36 o
  -3 -14   3       44.49       38.89      6.83 o
  -2 -14   3       17.78       14.19      5.52 o
  -1 -14   3        8.84        9.72      5.78 o
   0 -14   3       37.41       28.64      7.09 o
   1 -14   3        4.07        7.88      6.04 o
   2 -14   3       29.08       29.17      7.62 o
   3 -14   3        4.07        3.68      6.83 o
 -11 -13   3        0.07        1.99      3.01 o
 -10 -13   3        0.44        4.27      3.01 o
  -9 -13   3        0.66        2.36      3.94 o
  -8 -13   3        8.65        9.57      2.96 o
  -7 -13   3        3.19        0.74      2.58 o
  -6 -13   3       21.60       15.89      3.43 o
  -5 -13   3       46.50       48.88      6.57 o
  -4 -13   3       22.41       16.03      4.99 o
  -3 -13   3        2.54       -3.68      3.68 o
  -2 -13   3       12.05       12.88      5.26 o
  -1 -13   3        0.46        1.05      4.47 o
   0 -13   3       26.30       34.16      6.57 o
   1 -13   3       62.86       75.68      9.20 o
   2 -13   3       18.28       38.10      7.36 o
   3 -13   3        0.21        1.58      5.26 o
   4 -13   3       16.74       11.30      6.57 o
   5 -13   3        8.46       14.72      6.57 o
 -12 -12   3        0.40        0.80      2.61 o
 -11 -12   3        0.19       -0.75      2.50 o
 -10 -12   3       24.05       29.73      3.24 o
  -9 -12   3        2.50        1.91      2.27 o
  -8 -12   3        0.67       -1.10      2.07 o
  -7 -12   3       23.30       23.32      2.96 o
  -6 -12   3      256.92      254.18      9.01 o
  -5 -12   3        5.41        4.26      2.69 o
  -4 -12   3      261.77      252.48      9.01 o
  -3 -12   3      165.79      162.92      8.41 o
  -2 -12   3        4.80        6.04      4.20 o
  -1 -12   3       65.10       65.69      7.36 o
   0 -12   3      118.20      104.32      9.46 o
   1 -12   3        0.91        2.10      4.99 o
   2 -12   3       30.07       36.26      7.09 o
   3 -12   3       23.06       16.29      6.31 o
   4 -12   3       16.76       22.07      6.83 o
   5 -12   3       15.99       20.76      7.62 o
   6 -12   3       15.44        4.20      6.31 o
 -12 -11   3       12.84       17.12      3.03 o
 -11 -11   3        6.30        6.08      2.37 o
 -10 -11   3        3.91        3.22      2.24 o
  -9 -11   3       17.21       16.17      2.88 o
  -8 -11   3       81.63       82.37      4.23 o
  -7 -11   3       11.19        8.61      2.22 o
  -6 -11   3       14.50        8.32      2.13 o
  -5 -11   3        8.38        4.38      1.87 o
  -4 -11   3       16.57       15.11      2.08 o
  -3 -11   3       79.04       74.76      4.83 o
  -2 -11   3      226.22      218.46      8.18 o
  -1 -11   3       91.74       93.55     11.56 o
   0 -11   3       54.60       57.26      4.22 o
   1 -11   3      272.34      260.34     15.37 o
   2 -11   3       18.54       26.25      4.20 o
   3 -11   3        0.01       -1.22      2.88 o
   4 -11   3        5.56        3.68      4.99 o
   5 -11   3        4.76        5.23      3.89 o
   6 -11   3        0.56       -2.10      3.90 o
   7 -11   3        2.45        1.18      4.27 o
 -13 -10   3        0.24       -1.58      5.52 o
 -12 -10   3        1.77        1.32      2.13 o
 -11 -10   3       15.24        7.81      2.35 o
 -10 -10   3        0.15        1.86      2.09 o
  -9 -10   3        5.67        5.45      2.03 o
  -8 -10   3        1.15        4.58      2.32 o
  -7 -10   3       39.87       35.55      3.45 o
  -6 -10   3      180.44      174.47      4.73 o
  -5 -10   3       64.56       68.83      2.62 o
  -4 -10   3        2.06        2.68      1.13 o
  -3 -10   3      268.12      252.56      5.45 o
  -2 -10   3       53.27       44.28      1.81 o
  -1 -10   3       71.77       64.83      2.96 o
   0 -10   3       19.97       16.38      2.05 o
   1 -10   3       39.07       48.26      3.36 o
   2 -10   3        2.16        1.10      2.69 o
   3 -10   3       10.66       11.23      3.33 o
   4 -10   3       11.04        2.17      3.25 o
   5 -10   3        7.28        5.31      3.62 o
   6 -10   3        0.01       -2.36      3.34 o
   7 -10   3        0.40       -4.73      4.73 o
   8 -10   3        0.01       -1.05      5.78 o
 -13  -9   3       78.79       84.09     10.77 o
 -12  -9   3        0.89        0.68      2.13 o
 -11  -9   3        4.05        4.38      2.10 o
 -10  -9   3        2.12        3.30      2.26 o
  -9  -9   3        1.59        1.51      1.81 o
  -8  -9   3        0.35        0.22      1.49 o
  -7  -9   3        1.07        1.49      1.19 o
  -6  -9   3       11.44       16.07      1.49 o
  -5  -9   3        0.23       -0.21      0.97 o
  -4  -9   3       40.51       36.08      1.62 o
  -3  -9   3      117.35      109.11      2.27 o
  -2  -9   3      316.90      319.69      5.96 o
  -1  -9   3        2.21        2.85      1.05 o
   0  -9   3        4.46        2.24      1.32 o
   1  -9   3       37.46       41.19      2.25 o
   2  -9   3      206.59      205.03      6.48 o
   3  -9   3        1.44        4.47      2.79 o
   4  -9   3        9.13       10.56      3.33 o
   5  -9   3        9.01        7.19      3.43 o
   6  -9   3        0.20       -1.56      3.06 o
   7  -9   3        8.59        7.14      3.89 o
   8  -9   3        7.53        0.53      4.99 o
   9  -9   3       12.97        7.88      6.04 o
 -13  -8   3       51.28       51.85      4.02 o
 -12  -8   3       29.45       38.60      3.23 o
 -11  -8   3       13.01       19.18      3.96 o
 -10  -8   3        1.14       -0.21      1.80 o
  -9  -8   3       77.09       99.35      4.45 o
  -8  -8   3        7.57       13.60      1.91 o
  -7  -8   3      185.18      179.57      3.79 o
  -6  -8   3      417.21      414.49      5.67 o
  -5  -8   3      369.49      370.41      4.83 o
  -4  -8   3      321.01      292.20      4.23 o
  -3  -8   3      154.52      142.41      2.18 o
  -2  -8   3      125.72      130.48      2.54 o
  -1  -8   3       33.68       25.89      1.35 o
   0  -8   3      192.45      171.16      3.31 o
   1  -8   3      402.20      435.22      6.12 o
   2  -8   3       51.55       71.20      2.80 o
   3  -8   3     1008.20     1013.31     20.02 o
   4  -8   3       10.13       11.28      3.14 o
   5  -8   3        1.61        2.75      4.07 o
   6  -8   3       61.92       50.31      5.29 o
   7  -8   3       15.12       12.26      3.99 o
   8  -8   3        7.25        3.64      3.89 o
   9  -8   3        3.95        3.68      5.52 o
  10  -8   3        0.89        4.20      6.04 o
 -13  -7   3        6.74        6.38      2.34 o
 -12  -7   3       16.99       20.85      3.24 o
 -11  -7   3       60.95       63.85      4.46 o
 -10  -7   3       46.23       43.15      3.07 o
  -9  -7   3      219.48      219.75      4.78 o
  -8  -7   3      283.87      282.98      4.51 o
  -7  -7   3      152.27      152.84      3.05 o
  -6  -7   3       58.41       58.89      1.69 o
  -5  -7   3      314.98      284.99      3.57 o
  -4  -7   3        0.30        0.80      0.65 o
  -3  -7   3      378.33      369.21      4.85 o
  -2  -7   3       13.41        9.66      0.77 o
  -1  -7   3      583.34      607.27      7.16 o
   0  -7   3      219.68      227.18      3.64 o
   1  -7   3       11.82       14.01      1.19 o
   2  -7   3       87.10       74.04      2.39 o
   3  -7   3     1060.94     1062.53     14.57 o
   4  -7   3      639.93      627.62     10.05 o
   5  -7   3      177.06      163.79      7.71 o
   6  -7   3       76.61       68.39      5.48 o
   7  -7   3        0.61       -0.64      3.94 o
   8  -7   3        0.19        2.64      3.22 o
   9  -7   3        7.10        0.53      4.73 o
  10  -7   3        0.13        1.84      5.52 o
 -13  -6   3       23.31       18.62      3.27 o
 -12  -6   3       19.92       19.82      2.77 o
 -11  -6   3        1.01        1.06      1.97 o
 -10  -6   3        5.20        3.45      1.92 o
  -9  -6   3       10.88        5.64      1.46 o
  -8  -6   3       66.50       67.72      2.12 o
  -7  -6   3       25.38       26.46      1.32 o
  -6  -6   3       49.15       43.44      1.42 o
  -5  -6   3      181.07      214.28      2.86 o
  -4  -6   3     1290.54     1415.89     12.92 o
  -3  -6   3       81.19      102.67      2.03 o
  -2  -6   3      494.13      514.74      5.51 o
  -1  -6   3       94.39      107.47      1.82 o
   0  -6   3       31.27       38.79      1.34 o
   1  -6   3      410.44      415.15      5.11 o
   2  -6   3      134.37      101.57      2.39 o
   3  -6   3      384.92      383.45      5.52 o
   4  -6   3      919.29      940.62     11.27 o
   5  -6   3      219.92      205.04      4.48 o
   6  -6   3      642.19      577.81     16.16 o
   7  -6   3       12.63       11.97      5.39 o
   8  -6   3        1.57        4.13      3.94 o
   9  -6   3       33.53       36.27      5.20 o
  10  -6   3        1.53        5.46      3.28 o
  11  -6   3        0.04       -1.84      5.52 o
 -13  -5   3        7.48        1.18      2.56 o
 -12  -5   3       11.92        8.72      2.35 o
 -11  -5   3       20.21       17.92      2.64 o
 -10  -5   3        0.09       -1.37      1.54 o
  -9  -5   3      168.62      138.48      3.31 o
  -8  -5   3       15.81       20.52      1.24 o
  -7  -5   3      173.71      182.00      2.92 o
  -6  -5   3       75.00       74.70      1.63 o
  -5  -5   3       14.17       18.17      0.86 o
  -4  -5   3      258.65      248.84      2.96 o
  -3  -5   3      461.20      423.86      4.95 o
  -2  -5   3     2199.69     2239.48     22.08 o
  -1  -5   3     1969.42     2096.83     19.33 o
   0  -5   3      382.93      393.39      5.42 o
   1  -5   3     1329.01     1412.12     13.71 o
   2  -5   3      448.38      453.64      6.32 o
   3  -5   3        9.22        6.29      0.95 o
   4  -5   3      436.28      443.94      6.21 o
   5  -5   3       13.87       20.65      1.39 o
   6  -5   3        0.01       -1.16      1.16 o
   7  -5   3       56.08       51.00      4.65 o
   8  -5   3        0.50        2.47      2.69 o
   9  -5   3       35.98       24.79      4.36 o
  10  -5   3        0.21       -4.47      4.47 o
  11  -5   3        1.97        1.36      3.43 o
  12  -5   3       51.27       60.70      9.20 o
 -13  -4   3       20.57       16.48      3.34 o
 -12  -4   3        0.04       -0.59      2.07 o
 -11  -4   3        0.00       -2.18      2.18 o
 -10  -4   3      104.61      120.80      3.57 o
  -9  -4   3       18.45       19.83      1.44 o
  -8  -4   3      196.22      174.99      2.83 o
  -7  -4   3       51.94       59.31      2.19 o
  -6  -4   3      226.66      219.45      2.90 o
  -5  -4   3       13.59       11.96      0.74 o
  -4  -4   3     3362.82     3293.83     26.86 o
  -3  -4   3     3086.74     3365.82     28.92 o
  -2  -4   3      618.92      599.99      6.39 o
  -1  -4   3     1703.80     1765.90     17.43 o
   0  -4   3     2355.51     2663.67     25.94 o
   1  -4   3      830.60      877.17      8.75 o
   2  -4   3     1605.77     1793.67     17.07 o
   3  -4   3        0.03       -0.56      0.56 o
   4  -4   3       60.61       62.51      1.95 o
   5  -4   3      778.38      821.93      8.65 o
   6  -4   3       86.77       93.31      2.53 o
   7  -4   3       74.28       69.50      3.60 o
   8  -4   3       25.48       22.93      2.62 o
   9  -4   3        4.09       -0.20      2.01 o
  10  -4   3       19.34       16.57      3.90 o
  11  -4   3        1.59       -1.13      3.81 o
  12  -4   3        4.00        5.68      3.25 o
 -13  -3   3        8.07        9.54      3.26 o
 -12  -3   3       57.07       54.84      3.91 o
 -11  -3   3       24.18       20.81      2.80 o
 -10  -3   3        1.98       -1.35      1.35 o
  -9  -3   3       16.54       12.78      1.25 o
  -8  -3   3      186.63      165.35      2.81 o
  -7  -3   3      237.18      238.02      3.05 o
  -6  -3   3        0.52        2.07      0.62 o
  -5  -3   3       15.92       24.74      0.90 o
  -4  -3   3      657.89      515.53      4.78 o
  -3  -3   3       81.37      129.83      1.51 o
  -2  -3   3      448.32      499.54      4.96 o
  -1  -3   3      624.56      627.63      6.46 o
   0  -3   3       32.59       42.57      0.95 o
   1  -3   3        1.02        0.40      0.47 o
   2  -3   3      177.61      170.49      2.43 o
   3  -3   3      107.89      114.47      1.77 o
   4  -3   3       22.50       15.78      0.98 o
   5  -3   3        0.32       -0.62      0.62 o
   6  -3   3      174.50      167.31      3.18 o
   7  -3   3       98.10       97.84      2.79 o
   8  -3   3       83.92       98.52      3.26 o
   9  -3   3        6.21        5.66      2.05 o
  10  -3   3        1.06        0.25      2.88 o
  11  -3   3       30.27       35.11      4.41 o
  12  -3   3        3.62        3.92      2.67 o
  13  -3   3        0.56       -2.41      2.41 o
 -13  -2   3        8.99       11.56      3.34 o
 -12  -2   3        1.73        2.29      3.42 o
 -11  -2   3       20.54       19.78      2.85 o
 -10  -2   3      104.98      102.88      3.80 o
  -9  -2   3       26.73       28.13      1.53 o
  -8  -2   3       18.38       15.56      1.08 o
  -7  -2   3        0.17       -0.33      0.64 o
  -6  -2   3        1.71        0.98      0.56 o
  -5  -2   3        3.19        5.01      0.94 o
  -4  -2   3     3288.79     3553.81     30.23 o
  -3  -2   3      916.34      967.43      9.16 o
  -2  -2   3     3636.39     3794.26     42.82 o
  -1  -2   3      680.03      671.41      9.01 o
   0  -2   3      141.75      110.66      1.21 o
   1  -2   3      421.31      440.96      4.47 o
   2  -2   3      308.47      284.42      2.90 o
   3  -2   3     1055.88     1281.17     12.87 o
   4  -2   3        3.50        3.71      0.60 o
   5  -2   3        1.06        1.08      0.61 o
   6  -2   3       68.10       78.44      2.89 o
   7  -2   3      267.54      266.82      4.20 o
   8  -2   3       52.20       56.69      2.21 o
   9  -2   3       73.25       62.43      3.29 o
  10  -2   3       24.04       23.38      3.07 o
  11  -2   3        0.81       -0.34      2.84 o
  12  -2   3       22.02       17.73      8.15 o
  13  -2   3        3.07        3.08      2.76 o
 -13  -1   3        8.32       10.67      3.50 o
 -12  -1   3        3.30        2.01      3.01 o
 -11  -1   3       11.43       10.83      2.59 o
 -10  -1   3       18.01       19.51      2.05 o
  -9  -1   3       15.11       16.01      1.63 o
  -8  -1   3       33.41       25.26      1.41 o
  -7  -1   3        0.01       -0.67      0.67 o
  -6  -1   3        1.60        0.62      0.64 o
  -5  -1   3       12.34        9.87      0.70 o
  -4  -1   3     1395.41     1503.76     12.63 o
  -3  -1   3     7487.45     7913.93     63.55 o
  -2  -1   3     4400.01     4450.23     50.71 o
  -1  -1   3     2849.98     2921.75     76.20 o
   0  -1   3     1292.04     1241.67     17.01 o
   1  -1   3     3562.27     3804.32     34.76 o
   2  -1   3     3242.24     3393.52     24.34 o
   3  -1   3     1819.76     1936.06     13.85 o
   4  -1   3      177.49      217.67      4.06 o
   5  -1   3      589.54      621.25      6.52 o
   6  -1   3      362.64      417.26      4.32 o
   7  -1   3      126.69      126.47      2.27 o
   8  -1   3      146.85      142.00      2.71 o
   9  -1   3       31.86       41.12      2.37 o
  10  -1   3       74.72       62.44      4.98 o
  11  -1   3       84.47       86.33      6.02 o
  12  -1   3       18.78       16.25      3.66 o
  13  -1   3        4.35        0.68      4.11 o
 -12   0   3        1.36        2.89      3.06 o
 -11   0   3        6.99        6.04      3.68 o
 -10   0   3        3.76        6.07      1.74 o
  -9   0   3        8.26        2.87      1.51 o
  -8   0   3       91.67       89.63      2.40 o
  -7   0   3      161.82      178.04      2.95 o
  -6   0   3      180.43      163.57      2.46 o
  -5   0   3      336.87      343.94      3.79 o
  -4   0   3      821.45      939.85      8.29 o
  -3   0   3        0.18        4.64      0.44 o
  -2   0   3      272.84      243.28      2.76 o
  -1   0   3     2770.26     2953.51     31.43 o
   0   0   3      587.10      624.00      8.89 o
   1   0   3     1078.59     1153.98      9.22 o
   2   0   3      114.65      152.91      1.58 o
   3   0   3      139.55      172.16      1.63 o
   4   0   3     1532.79     1751.35     13.56 o
   5   0   3       41.32       46.85      1.19 o
   6   0   3       85.84      135.99      2.09 o
   7   0   3        3.94        3.69      0.60 o
   8   0   3      177.77      181.95      3.00 o
   9   0   3        0.29       -0.95      0.95 o
  10   0   3       17.76       14.42      2.55 o
  11   0   3        1.25        0.89      2.89 o
  12   0   3        4.50        8.09      3.22 o
  13   0   3        1.23        1.11      2.37 o
  14   0   3        0.01       -3.05      4.20 o
 -12   1   3        0.10        2.67      6.31 o
 -11   1   3       17.18       16.21      5.52 o
 -10   1   3       39.91       43.35      3.71 o
  -9   1   3       41.44       48.98      2.97 o
  -8   1   3       15.77       18.43      1.86 o
  -7   1   3       35.98       33.55      1.67 o
  -6   1   3        0.18       -0.47      0.73 o
  -5   1   3      218.14      231.54      2.91 o
  -4   1   3     1814.04     2051.85     17.27 o
  -3   1   3        0.03        1.65      0.49 o
  -2   1   3      189.41      207.30      2.34 o
  -1   1   3      367.62      371.73      3.55 o
   0   1   3      119.61      109.23      1.21 o
   1   1   3     1643.15     1704.05     13.45 o
   2   1   3       17.44       21.78      0.60 o
   3   1   3      551.41      456.36      3.67 o
   4   1   3      756.26      917.53      7.01 o
   5   1   3       15.66       10.13      0.68 o
   6   1   3       24.43       34.30      1.43 o
   7   1   3       79.07      101.56      1.98 o
   8   1   3      244.11      257.79      3.62 o
   9   1   3       40.01       37.25      1.57 o
  10   1   3      152.18      161.61      5.16 o
  11   1   3       32.38       33.83      3.97 o
  12   1   3       53.51       58.76      4.90 o
  13   1   3        1.19        4.14      2.77 o
  14   1   3        0.07        1.18      3.81 o
 -12   2   3       18.79       19.18     10.38 o
 -11   2   3      112.04      119.45      7.07 o
 -10   2   3      101.72      103.71      6.47 o
  -9   2   3       41.82       34.70      2.84 o
  -8   2   3       35.66       33.87      2.27 o
  -7   2   3      314.82      284.21      5.68 o
  -6   2   3      150.21      157.21      2.51 o
  -5   2   3       51.43       45.63      1.07 o
  -4   2   3       34.64       40.48      0.96 o
  -3   2   3       27.88       24.55      0.73 o
  -2   2   3       82.12      104.63      1.46 o
  -1   2   3      293.98      297.93      3.06 o
   0   2   3      606.90      677.91      6.52 o
   1   2   3     6879.67     6834.11     52.48 o
   2   2   3    13137.50    14182.01     94.14 o
   3   2   3     2076.10     2331.92     31.68 o
   4   2   3       34.01       24.97      0.70 o
   5   2   3     1505.28     1566.29     12.89 o
   6   2   3      685.22      728.13      6.73 o
   7   2   3       52.14       60.31      1.40 o
   8   2   3      182.72      191.57      2.83 o
   9   2   3     1102.51     1161.98     12.28 o
  10   2   3       39.39       35.35      2.23 o
  11   2   3       43.98       34.18      3.78 o
  12   2   3       21.11       13.63      3.15 o
  13   2   3        4.55        3.68      4.73 o
  14   2   3       13.92       15.40      7.88 o
 -11   3   3       45.04       58.48      7.49 o
 -10   3   3       17.81       21.08      3.97 o
  -9   3   3      156.95      154.09      7.48 o
  -8   3   3       15.40       13.14      2.02 o
  -7   3   3        2.72        0.91      1.24 o
  -6   3   3        3.55        2.96      1.29 o
  -5   3   3        4.01        1.99      0.61 o
  -4   3   3       80.42       84.18      2.15 o
  -3   3   3      290.92      263.81      4.09 o
  -2   3   3      150.07      215.89      2.60 o
  -1   3   3      128.10      135.89      1.81 o
   0   3   3      755.18      667.52      6.65 o
   1   3   3      256.29      277.00      3.23 o
   2   3   3     1360.06     1496.17     11.71 o
   3   3   3      426.44      470.63      4.36 o
   4   3   3     1963.72     2011.48     23.41 o
   5   3   3       84.20       73.99      1.36 o
   6   3   3       38.66       40.74      1.12 o
   7   3   3       79.94       78.03      1.60 o
   8   3   3       14.46       19.83      1.05 o
   9   3   3      566.77      555.18      6.60 o
  10   3   3      109.50       91.30      2.98 o
  11   3   3       19.34       21.02      4.99 o
  12   3   3        0.76        4.20      4.47 o
  13   3   3        0.43        0.26      4.47 o
  14   3   3        1.83        5.52      3.90 o
 -11   4   3        1.91       -0.15      3.40 o
 -10   4   3       13.31       12.15      6.70 o
  -9   4   3        0.95       -1.90      2.69 o
  -8   4   3      156.55      140.14      7.95 o
  -7   4   3       78.65       89.46      3.37 o
  -6   4   3      415.32      410.52      6.66 o
  -5   4   3      458.84      494.48      6.20 o
  -4   4   3      352.32      352.72      3.97 o
  -3   4   3        5.98        4.28      0.66 o
  -2   4   3     1032.23     1097.18      9.81 o
  -1   4   3     3964.35     4443.23     38.16 o
   0   4   3      351.47      374.46      4.26 o
   1   4   3     1046.29     1080.90      9.89 o
   2   4   3     2022.84     2110.84     18.57 o
   3   4   3     2843.50     3035.93     25.20 o
   4   4   3     1177.33     1235.96     14.06 o
   5   4   3     1740.93     1813.49     14.67 o
   6   4   3     1887.84     2062.73     17.60 o
   7   4   3       13.62       13.23      0.87 o
   8   4   3      708.56      697.67      6.94 o
   9   4   3     1165.53     1125.26     11.42 o
  10   4   3        0.57        1.56      1.37 o
  11   4   3        0.02       -0.79      3.42 o
  12   4   3       34.81       14.45      5.26 o
  13   4   3       18.56       14.72      5.52 o
  14   4   3       13.25       16.79      4.53 o
  15   4   3        0.62        0.32      3.59 o
 -10   5   3       10.62       10.77      5.26 o
  -9   5   3       29.00       27.61      2.90 o
  -8   5   3       24.67       29.48      3.79 o
  -7   5   3       38.98       39.12      3.40 o
  -6   5   3       38.39       25.57      2.18 o
  -5   5   3        1.44       -1.07      1.07 o
  -4   5   3      305.50      296.19      3.86 o
  -3   5   3        2.12        3.70      0.69 o
  -2   5   3      155.81      206.01      2.70 o
  -1   5   3      368.56      393.84      4.50 o
   0   5   3      822.91      974.96     10.58 o
   1   5   3     1903.24     2210.48     22.46 o
   2   5   3     1978.99     2174.64     32.88 o
   3   5   3        0.37        2.37      1.01 o
   4   5   3      118.11      127.78      2.19 o
   5   5   3      319.49      376.20      4.11 o
   6   5   3      157.59      134.84      2.14 o
   7   5   3      485.90      470.77      4.94 o
   8   5   3       85.16       78.98      1.82 o
   9   5   3      170.91      168.24      3.06 o
  10   5   3      129.20      138.67      3.92 o
  11   5   3       16.14       22.07      4.99 o
  12   5   3       82.02       81.20      8.15 o
  13   5   3       66.67       71.65      6.19 o
  14   5   3       33.04       23.08      4.92 o
  15   5   3        0.44        4.27      3.69 o
 -10   6   3        6.31        5.52      4.73 o
  -9   6   3        0.02        3.07      5.26 o
  -8   6   3        8.95       14.46      3.15 o
  -7   6   3        4.48        0.58      2.07 o
  -6   6   3        9.44        6.99      2.16 o
  -5   6   3        9.92        7.16      1.48 o
  -4   6   3       12.81       10.41      1.10 o
  -3   6   3        0.76       -0.75      0.75 o
  -2   6   3       28.69       21.91      1.02 o
  -1   6   3       30.06       48.87      1.37 o
   0   6   3      333.21      400.25      5.77 o
   1   6   3      733.24      702.49      8.75 o
   2   6   3       94.63      106.19      2.46 o
   3   6   3       32.12       32.89      1.63 o
   4   6   3      124.90      101.32      2.07 o
   5   6   3        4.73        0.56      0.80 o
   6   6   3       15.67       27.97      1.22 o
   7   6   3       27.25       36.30      1.52 o
   8   6   3      125.31      112.15      2.40 o
   9   6   3       11.34        8.81      1.10 o
  10   6   3        9.95        9.58      1.71 o
  11   6   3        1.16        1.58      3.68 o
  12   6   3       13.24       10.51      4.73 o
  13   6   3        1.74        2.54      6.04 o
  14   6   3        5.25        2.89      6.04 o
  15   6   3        8.36        5.97      4.08 o
  -9   7   3        1.80       -1.25      2.43 o
  -8   7   3       10.98        6.26      4.73 o
  -7   7   3        4.71        2.67      4.99 o
  -6   7   3        8.50        9.53      3.03 o
  -5   7   3        0.02        0.16      3.02 o
  -4   7   3       13.92        8.69      1.52 o
  -3   7   3        9.74        7.94      1.10 o
  -2   7   3       17.71       16.03      1.08 o
  -1   7   3        8.28       16.03      1.29 o
   0   7   3      248.58      252.25      4.42 o
   1   7   3      200.93      247.73      6.03 o
   2   7   3       42.87       34.15      1.55 o
   3   7   3      560.75      576.54      7.20 o
   4   7   3      156.36      146.44      2.71 o
   5   7   3        5.90       11.23      1.05 o
   6   7   3      209.48      225.97      5.03 o
   7   7   3        4.19        3.96      0.88 o
   8   7   3      130.91      132.78      2.66 o
   9   7   3      113.26      111.03      2.83 o
  10   7   3        7.09        6.35      2.22 o
  11   7   3        9.85        7.62      4.20 o
  12   7   3        1.96        1.97      5.12 o
  13   7   3        0.70       -2.96      2.96 o
  14   7   3       30.84       21.17      6.18 o
  15   7   3        0.60        2.06      3.85 o
  -8   8   3       11.90       15.20      3.78 o
  -7   8   3       20.72       24.87      4.15 o
  -6   8   3        1.31       -2.69      2.69 o
  -5   8   3       29.22       26.10      3.89 o
  -4   8   3       36.78       32.85      3.33 o
  -3   8   3       27.74       16.24      1.77 o
  -2   8   3       47.30       43.88      2.40 o
  -1   8   3      252.01      265.81      5.01 o
   0   8   3        1.16        1.76      1.27 o
   1   8   3       11.46       11.17      1.65 o
   2   8   3      193.14      221.66      4.17 o
   3   8   3       41.63       38.82      1.65 o
   4   8   3      162.81      169.21      2.78 o
   5   8   3       31.64       32.46      1.49 o
   6   8   3      134.08      137.95      3.68 o
   7   8   3      161.75      147.22      2.95 o
   8   8   3       42.94       44.65      1.79 o
   9   8   3       10.69        3.65      1.41 o
  10   8   3       29.18       35.53      4.86 o
  11   8   3        0.25       -2.14      2.14 o
  12   8   3        0.00        0.53      2.96 o
  13   8   3        2.62        5.21      3.47 o
  14   8   3        7.17        9.21      6.70 o
  15   8   3        0.00       -3.03      4.99 o
  -8   9   3       17.26       19.73      4.10 o
  -7   9   3      101.95      111.83      7.22 o
  -6   9   3       27.89       35.87      4.55 o
  -5   9   3        6.14       14.68      3.81 o
  -4   9   3        1.56        0.11      2.69 o
  -3   9   3       11.41       14.09      2.70 o
  -2   9   3       49.27       42.57      2.85 o
  -1   9   3        0.92       -1.32      1.32 o
   0   9   3        6.29        3.13      2.31 o
   1   9   3        3.24        5.36      1.49 o
   2   9   3       19.45       21.37      1.99 o
   3   9   3      534.51      517.32      7.02 o
   4   9   3      150.35      154.21      3.64 o
   5   9   3       43.62       44.21      1.74 o
   6   9   3        9.35        7.57      1.11 o
   7   9   3      103.96       98.20      2.56 o
   8   9   3        8.59        7.04      1.27 o
   9   9   3       51.64       45.79      2.60 o
  10   9   3        4.96        4.05      2.32 o
  11   9   3       22.22       29.45      3.33 o
  12   9   3       48.87       45.46      5.09 o
  13   9   3        3.05        1.96      3.22 o
  14   9   3       15.14       20.03      8.54 o
  -7  10   3       37.02       44.03      5.91 o
  -6  10   3       15.14       21.32      4.48 o
  -5  10   3       13.21       18.97      4.15 o
  -4  10   3        4.28        1.43      4.60 o
  -3  10   3       28.96       29.93      4.16 o
  -2  10   3        0.01        1.23      2.15 o
  -1  10   3       29.57       32.02      4.34 o
   0  10   3       89.04       72.57      5.20 o
   1  10   3       18.77       26.75      3.89 o
   2  10   3      175.10      163.85      4.33 o
   3  10   3        6.11        4.96      1.36 o
   4  10   3      144.27      141.78      3.64 o
   5  10   3       65.48       66.15      2.73 o
   6  10   3       18.08       11.38      1.61 o
   7  10   3      156.12      155.99      4.75 o
   8  10   3      216.20      226.18      5.16 o
   9  10   3        1.78        4.75      2.15 o
  10  10   3        0.12        1.75      2.27 o
  11  10   3       23.34       24.16      3.27 o
  12  10   3       67.59       79.96      6.17 o
  13  10   3        1.66        0.47      3.34 o
  14  10   3       14.04       12.80      4.41 o
  -6  11   3        2.05       -2.67      5.52 o
  -5  11   3       25.27       36.46      6.04 o
  -4  11   3       13.52        8.93      5.52 o
  -3  11   3       53.63       52.29      7.88 o
  -2  11   3       69.67       70.10      7.09 o
  -1  11   3       18.61       14.52      3.78 o
   0  11   3      110.59      118.47      7.14 o
   1  11   3        0.90       -2.00      2.69 o
   2  11   3       90.53       71.74      4.34 o
   3  11   3        0.01        2.86      2.01 o
   4  11   3       28.84       23.14      3.29 o
   5  11   3       48.69       55.35      4.75 o
   6  11   3        0.01        0.24      1.84 o
   7  11   3        1.44       -0.26      1.66 o
   8  11   3        8.72        6.30      2.25 o
   9  11   3        1.97        1.95      3.56 o
  10  11   3       19.48       16.59      3.72 o
  11  11   3       22.46       15.50      3.90 o
  12  11   3       31.15       31.75      4.74 o
  13  11   3        0.07       -0.18      3.28 o
  14  11   3        0.00       -0.37      3.66 o
  -5  12   3        1.91        0.26      5.26 o
  -4  12   3        0.59       -4.20      5.26 o
  -3  12   3       23.21       21.81      6.57 o
  -2  12   3        1.69        3.42      4.99 o
  -1  12   3        5.09        1.69      3.28 o
   0  12   3        1.06       -2.92      4.34 o
   1  12   3       64.18       57.89      6.83 o
   2  12   3       46.81       42.37      3.68 o
   3  12   3       10.34       15.62      2.77 o
   4  12   3        7.96       10.63      2.39 o
   5  12   3        6.70        3.96      2.67 o
   6  12   3       25.56       24.51      2.90 o
   7  12   3        0.19       -2.14      2.14 o
   8  12   3       58.64       44.93      6.57 o
   9  12   3        8.09        8.15      3.16 o
  10  12   3        0.45       -2.97      2.97 o
  11  12   3        0.19        0.79      3.16 o
  12  12   3       17.33       19.89      4.36 o
  13  12   3        0.16       -3.16      3.16 o
  -3  13   3        6.73        7.36      6.04 o
  -2  13   3       22.25        3.94      5.26 o
  -1  13   3        7.05        3.08      3.97 o
   0  13   3        9.73        8.95      4.08 o
   1  13   3        3.64       -1.85      3.33 o
   2  13   3       10.73        3.89      2.63 o
   3  13   3       50.84       48.37      3.90 o
   4  13   3       37.97       39.42      4.74 o
   5  13   3       31.78       29.35      4.36 o
   6  13   3       19.21       19.18      5.52 o
   7  13   3       47.01       45.72      6.83 o
   8  13   3        0.01        4.20      4.47 o
   9  13   3       10.98        9.20      4.99 o
  10  13   3      110.54      121.14     10.77 o
  11  13   3        0.01       -3.94      3.94 o
  12  13   3        9.79       20.23      6.04 o
  13  13   3        9.76       17.08      5.78 o
  -2  14   3       17.98       13.14      6.83 o
  -1  14   3       73.81       77.25     10.25 o
   0  14   3        3.67        9.79      4.23 o
   1  14   3        7.49        3.02      3.90 o
   2  14   3       10.94       17.34      4.55 o
   3  14   3       41.29       71.15     13.27 o
   4  14   3        0.01       -3.94      4.73 o
   5  14   3        0.47        5.78      4.99 o
   6  14   3        0.69        0.79      4.73 o
   7  14   3        0.03        0.53      4.73 o
   8  14   3        3.28        2.63      4.99 o
   9  14   3        4.54       -1.84      4.73 o
  10  14   3        0.43        6.57      5.26 o
  11  14   3        2.68        7.62      5.52 o
  12  14   3        4.50       -2.10      3.94 o
   0  15   3       16.97       12.61      7.36 o
   1  15   3        0.74        1.89      4.26 o
   2  15   3       22.69       46.25      8.67 o
   3  15   3        9.98        4.20      5.52 o
   4  15   3        1.66       10.25      6.04 o
   5  15   3        5.50        5.78      6.04 o
   6  15   3        1.73        5.26      5.26 o
   7  15   3       17.77       16.03      6.31 o
   8  15   3        1.58       -0.26      4.73 o
   9  15   3        1.16       -2.36      4.73 o
  10  15   3        1.38       -2.10      4.99 o
  11  15   3        3.12       -3.42      4.20 o
   2  16   3        6.86       14.45      7.09 o
   3  16   3       12.95       22.34      7.88 o
   4  16   3        1.34       -3.42      5.78 o
   5  16   3       13.70       11.56      6.57 o
   6  16   3       25.77       32.06      7.88 o
   7  16   3        0.58        1.84      5.78 o
   8  16   3       20.80       17.34      6.83 o
   9  16   3       12.16       16.03      6.57 o
  -7 -16   4        2.09        3.15      4.47 o
  -6 -16   4        0.55       -1.84      4.47 o
  -5 -16   4        1.58        3.94      5.52 o
  -4 -16   4        3.65        1.58      5.26 o
  -3 -16   4        8.91        6.83      5.78 o
  -2 -16   4        2.70        8.15      5.26 o
  -1 -16   4        2.76       -4.20      4.47 o
  -9 -15   4       16.87       14.98      4.73 o
  -8 -15   4        4.83        6.57      3.94 o
  -7 -15   4       18.26       19.18      4.99 o
  -6 -15   4        3.92        4.20      4.47 o
  -5 -15   4        1.43        1.84      4.47 o
  -4 -15   4        4.34        3.42      4.20 o
  -3 -15   4        0.37        5.26      5.26 o
  -2 -15   4       37.81       32.58      6.83 o
  -1 -15   4       15.87       21.02      6.31 o
   0 -15   4        5.72        7.62      5.52 o
   1 -15   4        0.47       -4.99      4.99 o
 -10 -14   4        0.16       -3.15      3.15 o
  -9 -14   4        0.15        5.52      3.68 o
  -8 -14   4       13.98       10.51      4.20 o
  -7 -14   4       10.33       13.40      4.47 o
  -6 -14   4        4.40        1.58      4.20 o
  -5 -14   4        2.23       -2.36      4.20 o
  -4 -14   4        0.29       -3.68      3.68 o
  -3 -14   4        3.35        3.68      4.47 o
  -2 -14   4        5.08        5.26      4.73 o
  -1 -14   4        0.10       -1.31      4.73 o
   0 -14   4        5.32        6.31      5.26 o
   1 -14   4       12.53       17.34      6.31 o
   2 -14   4       36.99       36.00      8.15 o
   3 -14   4        6.22        3.94      6.57 o
 -11 -13   4       31.39       36.00      7.62 o
 -10 -13   4       11.32       19.10      4.19 o
  -9 -13   4        0.04        0.34      3.39 o
  -8 -13   4        2.03        2.32      2.50 o
  -7 -13   4        0.51       -2.42      2.42 o
  -6 -13   4        2.79       -0.23      3.15 o
  -5 -13   4      118.63      128.51      6.87 o
  -4 -13   4        0.39       -0.53      3.68 o
  -3 -13   4       78.17       88.55      8.15 o
  -2 -13   4       82.54       75.94      7.88 o
  -1 -13   4        5.48       13.40      5.26 o
   0 -13   4       27.65       18.66      6.31 o
   1 -13   4       17.74       15.50      6.04 o
   2 -13   4        1.91        4.20      5.26 o
   3 -13   4      103.30      114.04     11.30 o
   4 -13   4        0.83        6.04      6.57 o
   5 -13   4        0.13        0.00      5.26 o
 -11 -12   4        9.33       10.90      4.60 o
 -10 -12   4        3.47        4.07      3.68 o
  -9 -12   4        3.93        6.29      2.23 o
  -8 -12   4       20.68       18.80      2.67 o
  -7 -12   4        5.54        7.92      2.28 o
  -6 -12   4      106.29      100.64      6.44 o
  -5 -12   4       41.87       30.97      3.72 o
  -4 -12   4       19.65       24.33      3.43 o
  -3 -12   4        1.49        0.18      2.76 o
  -2 -12   4        5.34        6.44      2.79 o
  -1 -12   4       76.94       68.58      7.36 o
   0 -12   4       10.85        5.78      4.73 o
   1 -12   4        5.20        6.83      4.47 o
   2 -12   4       32.05       33.63      6.83 o
   3 -12   4        3.99        6.04      5.26 o
   4 -12   4        7.84        9.20      5.52 o
   5 -12   4        0.99       -0.79      5.26 o
   6 -12   4        9.96        2.89      6.31 o
 -12 -11   4       56.15       63.95      7.62 o
 -11 -11   4       61.13       64.52      5.72 o
 -10 -11   4        0.02       -0.51      2.05 o
  -9 -11   4       32.75       33.93      2.95 o
  -8 -11   4        0.01        0.28      1.89 o
  -7 -11   4        0.03        3.05      1.81 o
  -6 -11   4        0.88       -0.49      1.72 o
  -5 -11   4       49.23       52.93      3.18 o
  -4 -11   4       56.54       55.51      3.18 o
  -3 -11   4       75.99       62.42      4.27 o
  -2 -11   4       10.53        9.69      2.69 o
  -1 -11   4       24.92       19.40      5.65 o
   0 -11   4       49.24       49.40      6.57 o
   1 -11   4        4.11        1.05      3.94 o
   2 -11   4        4.79        8.67      4.47 o
   3 -11   4       65.52       69.90      8.41 o
   4 -11   4       30.95       38.36      7.36 o
   5 -11   4        9.99        9.20      6.04 o
   6 -11   4       21.60       25.75      7.62 o
   7 -11   4        4.30       -0.53      6.04 o
 -12 -10   4       46.04       51.07      8.28 o
 -11 -10   4       11.26       12.04      5.78 o
 -10 -10   4        5.19        2.44      1.83 o
  -9 -10   4       25.05       23.90      2.91 o
  -8 -10   4        4.32        4.93      1.81 o
  -7 -10   4       18.08       20.13      2.21 o
  -6 -10   4       61.10       63.98      2.63 o
  -5 -10   4       62.67       63.48      2.60 o
  -4 -10   4       18.01       13.12      1.47 o
  -3 -10   4        2.47       -0.10      1.12 o
  -2 -10   4        0.03       -1.43      1.46 o
  -1 -10   4        0.08       -1.48      1.48 o
   0 -10   4      228.85      223.61      5.53 o
   1 -10   4       39.50       38.55      2.67 o
   2 -10   4        1.31        8.81      3.03 o
   3 -10   4      169.74      186.71      8.55 o
   4 -10   4       62.60       53.06      6.44 o
   5 -10   4       14.66       17.52      4.08 o
   6 -10   4       15.27       16.64      7.23 o
   7 -10   4        5.08       -2.40      3.70 o
   8 -10   4        0.93       -0.43      7.36 o
 -13  -9   4       15.18       24.36      4.86 o
 -12  -9   4       28.62       36.42      5.11 o
 -11  -9   4       64.37       65.68      5.56 o
 -10  -9   4       30.47       31.31      2.51 o
  -9  -9   4       10.91       14.38      2.11 o
  -8  -9   4       35.74       35.14      2.27 o
  -7  -9   4      153.00      142.92      3.26 o
  -6  -9   4       13.55       11.47      1.28 o
  -5  -9   4      298.51      293.28      5.11 o
  -4  -9   4      246.54      276.66      4.67 o
  -3  -9   4       13.13       13.94      1.33 o
  -2  -9   4      248.36      247.27      4.51 o
  -1  -9   4       71.87       59.26      1.83 o
   0  -9   4       62.78       59.46      2.46 o
   1  -9   4        0.35        1.57      1.30 o
   2  -9   4      391.24      393.37     10.01 o
   3  -9   4       92.76       89.37      5.95 o
   4  -9   4        3.48        4.47      2.97 o
   5  -9   4       41.28       35.09      4.74 o
   6  -9   4       90.07      101.77      7.24 o
   7  -9   4        3.31        5.35      3.81 o
   8  -9   4       12.53       17.46      4.79 o
   9  -9   4        2.92       13.66      6.83 o
 -13  -8   4        9.48       15.52      4.55 o
 -12  -8   4      115.34      134.70      7.95 o
 -11  -8   4       25.32       25.95      4.17 o
 -10  -8   4       13.14       13.58      2.07 o
  -9  -8   4        0.41       -0.15      1.63 o
  -8  -8   4       33.46       30.99      1.65 o
  -7  -8   4       73.21       63.73      2.40 o
  -6  -8   4       27.15       26.01      1.41 o
  -5  -8   4      108.18      110.78      2.48 o
  -4  -8   4       40.94       46.30      2.09 o
  -3  -8   4      100.88       89.15      2.18 o
  -2  -8   4       12.58       12.98      1.05 o
  -1  -8   4       12.96       14.62      1.51 o
   0  -8   4        5.79       12.11      1.04 o
   1  -8   4      442.85      397.12      6.13 o
   2  -8   4      252.06      242.12      6.00 o
   3  -8   4      165.85      186.01      8.38 o
   4  -8   4        0.62       -2.23      2.23 o
   5  -8   4        6.30        1.58      2.79 o
   6  -8   4       19.65       18.45      4.09 o
   7  -8   4        7.62        3.68      3.53 o
   8  -8   4       23.07       19.67      4.63 o
   9  -8   4       22.09       31.53      7.62 o
  10  -8   4        3.10        4.99      6.57 o
 -13  -7   4       37.85       42.57      9.46 o
 -12  -7   4       33.56       35.63      4.86 o
 -11  -7   4        0.91       -1.47      1.47 o
 -10  -7   4        3.15        2.04      1.74 o
  -9  -7   4       20.09       19.62      1.46 o
  -8  -7   4        3.14        5.53      1.01 o
  -7  -7   4        0.43       -0.76      0.76 o
  -6  -7   4       20.35       19.43      1.17 o
  -5  -7   4      165.76      149.64      2.30 o
  -4  -7   4      141.35      126.09      2.25 o
  -3  -7   4       29.39       32.22      1.26 o
  -2  -7   4        3.41        1.55      0.70 o
  -1  -7   4      400.55      422.50      5.31 o
   0  -7   4       18.75       24.91      1.10 o
   1  -7   4       45.10       39.60      1.77 o
   2  -7   4        8.85        7.77      1.10 o
   3  -7   4      744.18      780.51     11.33 o
   4  -7   4      125.33      113.10      3.61 o
   5  -7   4        0.36       -2.23      2.23 o
   6  -7   4       18.14       18.18      4.73 o
   7  -7   4       94.81      114.57      7.15 o
   8  -7   4       13.09       14.72      4.09 o
   9  -7   4        7.64        9.07      3.91 o
  10  -7   4        1.94        6.57      5.78 o
 -13  -6   4        1.59        1.85      3.66 o
 -12  -6   4        1.13        3.91      6.04 o
 -11  -6   4       13.87       10.36      3.01 o
 -10  -6   4        4.64        6.10      2.84 o
  -9  -6   4        4.17        3.24      1.06 o
  -8  -6   4      207.65      193.55      3.69 o
  -7  -6   4        0.00       -0.42      0.77 o
  -6  -6   4       43.86       53.61      1.76 o
  -5  -6   4        3.49        8.44      0.66 o
  -4  -6   4      226.22      251.99      3.27 o
  -3  -6   4      461.01      477.02      5.61 o
  -2  -6   4       28.49       33.08      1.14 o
  -1  -6   4       54.58       80.08      1.81 o
   0  -6   4        0.89        2.02      0.63 o
   1  -6   4       28.85       20.63      1.23 o
   2  -6   4       35.96       27.22      1.36 o
   3  -6   4      158.79      183.46      3.68 o
   4  -6   4       92.73       90.77      2.59 o
   5  -6   4       74.89       82.24      5.12 o
   6  -6   4       23.51       30.82      3.97 o
   7  -6   4        3.89        5.04      3.14 o
   8  -6   4       18.17       19.38      4.99 o
   9  -6   4       13.20       10.15      4.08 o
  10  -6   4       10.89        9.72      5.52 o
  11  -6   4        0.13       -4.73      5.52 o
 -13  -5   4       12.36        8.95      3.99 o
 -12  -5   4       59.80       56.35      3.23 o
 -11  -5   4        5.71        7.58      3.40 o
 -10  -5   4       21.19       29.19      2.47 o
  -9  -5   4       59.76       53.53      1.91 o
  -8  -5   4        1.53        0.19      0.86 o
  -7  -5   4      306.43      344.97      4.36 o
  -6  -5   4      275.19      296.08      3.53 o
  -5  -5   4      304.36      320.32      3.42 o
  -4  -5   4      569.76      584.31      5.73 o
  -3  -5   4       16.85       17.96      0.80 o
  -2  -5   4      866.74      947.00      9.85 o
  -1  -5   4     3468.14     3753.71     36.32 o
   0  -5   4      215.18      189.12      2.49 o
   1  -5   4     1764.07     1873.65     17.73 o
   2  -5   4     4797.06     5393.42     49.01 o
   3  -5   4        3.64        3.67      0.86 o
   4  -5   4        2.87        3.85      0.96 o
   5  -5   4      565.44      567.53      7.66 o
   6  -5   4       70.53       95.13      3.06 o
   7  -5   4      174.70      155.97      7.62 o
   8  -5   4       88.95       84.76      9.85 o
   9  -5   4        4.58        0.32      3.06 o
  10  -5   4       35.45       34.42      7.09 o
  11  -5   4        9.73       -5.52      5.52 o
  12  -5   4        0.34        1.66      3.97 o
 -13  -4   4       20.81        8.15      6.04 o
 -12  -4   4       67.01       70.43      3.85 o
 -11  -4   4        5.09        6.79      2.90 o
 -10  -4   4        1.07        0.53      1.55 o
  -9  -4   4       33.27       37.12      1.64 o
  -8  -4   4       84.74       72.13      1.93 o
  -7  -4   4      466.65      430.77      5.12 o
  -6  -4   4       91.17       86.28      1.66 o
  -5  -4   4        1.14        0.80      0.52 o
  -4  -4   4      105.33      117.78      1.68 o
  -3  -4   4     1681.85     1597.86     14.02 o
  -2  -4   4      394.88      359.69      4.05 o
  -1  -4   4      400.44      461.69      5.10 o
   0  -4   4     2898.91     3251.66     29.65 o
   1  -4   4      375.87      421.98      4.91 o
   2  -4   4        1.12       -0.41      0.57 o
   3  -4   4      106.63      153.34      2.78 o
   4  -4   4      773.78      780.59      8.07 o
   5  -4   4      665.12      669.66      8.41 o
   6  -4   4      464.50      449.54      6.12 o
   7  -4   4      992.60      980.00     12.03 o
   8  -4   4        8.57        5.09      2.31 o
   9  -4   4        1.40       -2.27      2.27 o
  10  -4   4       14.69       17.02      4.26 o
  11  -4   4        9.69        6.83      5.26 o
  12  -4   4       13.48       13.93      6.31 o
 -13  -3   4        0.38       -2.14      2.14 o
 -12  -3   4       59.38       60.15      3.79 o
 -11  -3   4       82.19       83.64      4.22 o
 -10  -3   4       51.14       47.52      4.10 o
  -9  -3   4       31.58       30.16      1.58 o
  -8  -3   4       70.83       65.18      1.72 o
  -7  -3   4      176.42      140.71      2.51 o
  -6  -3   4        2.88        0.06      0.61 o
  -5  -3   4       16.78       17.71      0.72 o
  -4  -3   4      435.57      427.49      4.81 o
  -3  -3   4      423.97      370.72      4.97 o
  -2  -3   4       18.25       23.55      0.95 o
  -1  -3   4       15.65       20.65      0.99 o
   0  -3   4      197.19      225.82      2.42 o
   1  -3   4      130.19      178.96      2.27 o
   2  -3   4       23.71       15.91      0.77 o
   3  -3   4      323.62      367.19      4.45 o
   4  -3   4      820.30     1000.18      8.81 o
   5  -3   4      322.53      351.56      4.78 o
   6  -3   4       48.69       56.34      1.60 o
   7  -3   4      567.43      523.19      6.90 o
   8  -3   4      457.31      428.47      8.02 o
   9  -3   4       15.96       17.31      2.97 o
  10  -3   4        7.35        7.24      3.25 o
  11  -3   4       81.51       99.06      9.99 o
  12  -3   4        2.25        2.89      4.99 o
  13  -3   4        1.15        3.45      3.72 o
 -13  -2   4        0.01       -2.16      2.16 o
 -12  -2   4        6.49        1.04      2.18 o
 -11  -2   4       31.51       30.00      3.08 o
 -10  -2   4       64.28       65.16      3.72 o
  -9  -2   4       61.41       64.92      2.71 o
  -8  -2   4       26.85       23.70      1.16 o
  -7  -2   4      139.43       99.50      1.87 o
  -6  -2   4       22.50       23.36      0.86 o
  -5  -2   4      293.36      318.48      3.30 o
  -4  -2   4     1290.89     1225.01     11.54 o
  -3  -2   4        0.34        2.43      0.47 o
  -2  -2   4     1149.09     1385.87     26.55 o
  -1  -2   4     2160.87     2126.34     56.50 o
   0  -2   4     3190.36     3227.61     31.77 o
   1  -2   4      138.85      105.07      1.48 o
   2  -2   4     4340.06     4902.17     37.94 o
   3  -2   4     1351.73     1412.56     11.63 o
   4  -2   4      410.42      492.82      5.25 o
   5  -2   4      208.33      161.56      2.83 o
   6  -2   4       22.49       11.93      0.98 o
   7  -2   4        7.13        6.18      0.96 o
   8  -2   4      140.73      144.29      3.74 o
   9  -2   4       52.14       35.34      3.44 o
  10  -2   4        8.61        9.76      2.72 o
  11  -2   4       62.98       65.42      5.54 o
  12  -2   4        1.04        5.26      3.55 o
  13  -2   4        4.18        6.74      3.40 o
 -12  -1   4        4.59       -0.39      5.26 o
 -11  -1   4       40.43       38.74      5.49 o
 -10  -1   4       43.03       45.63      3.94 o
  -9  -1   4       32.15       36.19      1.98 o
  -8  -1   4       13.39       18.21      1.27 o
  -7  -1   4        7.18        2.80      0.78 o
  -6  -1   4        0.28        1.02      0.57 o
  -5  -1   4      740.29      741.01      6.79 o
  -4  -1   4       46.03       40.98      1.14 o
  -3  -1   4       43.16       72.01      1.79 o
  -2  -1   4     1269.57     1210.81     15.78 o
  -1  -1   4      552.60      569.69     17.08 o
   0  -1   4      389.74      381.07      5.60 o
   1  -1   4     1136.60     1070.84     10.12 o
   2  -1   4       81.59      108.39      1.48 o
   3  -1   4      581.26      506.80      4.28 o
   4  -1   4     1840.38     2235.70     15.36 o
   5  -1   4      192.08      186.96      2.51 o
   6  -1   4      106.81      100.04      1.82 o
   7  -1   4       15.94       18.16      1.12 o
   8  -1   4        3.09        4.29      0.92 o
   9  -1   4      288.96      289.26      6.03 o
  10  -1   4       37.63       37.52      3.47 o
  11  -1   4        8.45       13.16      3.59 o
  12  -1   4       10.21        5.59      3.25 o
  13  -1   4        0.89       -2.03      3.03 o
  14  -1   4        5.73        2.35      2.74 o
 -12   0   4        8.03        3.21      3.15 o
 -11   0   4       58.73       72.97      5.08 o
 -10   0   4       30.91       33.79      2.79 o
  -9   0   4       62.24       56.34      2.63 o
  -8   0   4       25.48       25.44      1.56 o
  -7   0   4       36.69       33.04      1.34 o
  -6   0   4      126.41      133.88      2.21 o
  -5   0   4       58.43       51.80      1.29 o
  -4   0   4       13.37       20.10      0.74 o
  -3   0   4     1700.54     1659.38     13.75 o
  -2   0   4       23.23       12.93      0.73 o
  -1   0   4      711.89      600.91      7.28 o
   0   0   4     7928.30     8008.99     95.33 o
   1   0   4     1071.54     1141.28      9.61 o
   2   0   4     1086.12     1183.67     10.07 o
   3   0   4     3961.48     4364.92     30.00 o
   4   0   4      586.56      692.82      5.70 o
   5   0   4      497.96      630.51      5.96 o
   6   0   4       55.78       65.26      1.96 o
   7   0   4       11.64       13.95      0.88 o
   8   0   4       60.84       59.29      1.77 o
   9   0   4       23.19       22.58      1.53 o
  10   0   4      434.15      414.50     12.13 o
  11   0   4       35.03       31.60      4.15 o
  12   0   4       29.48       17.17      3.78 o
  13   0   4        4.93        7.06      3.34 o
  14   0   4        0.17       -2.31      3.05 o
 -12   1   4       16.26       23.80      6.57 o
 -11   1   4       58.40       57.01      5.10 o
 -10   1   4       12.47        7.02      2.46 o
  -9   1   4       28.82       27.64      2.43 o
  -8   1   4       10.62       10.58      1.60 o
  -7   1   4        1.15        1.07      0.97 o
  -6   1   4        4.38        5.69      0.85 o
  -5   1   4       28.92       19.08      0.99 o
  -4   1   4       64.12       84.31      1.77 o
  -3   1   4     1152.65     1274.89     11.43 o
  -2   1   4      192.12      235.40      2.47 o
  -1   1   4      122.79      113.67      1.37 o
   0   1   4        0.12        1.91      0.40 o
   1   1   4     1883.98     2054.53     16.99 o
   2   1   4      503.57      568.06      4.87 o
   3   1   4      407.20      453.62      3.81 o
   4   1   4      823.35      898.44      7.12 o
   5   1   4      123.60      157.30      2.82 o
   6   1   4      230.68      254.72      3.29 o
   7   1   4        6.98        6.42      0.73 o
   8   1   4      560.82      585.65      6.74 o
   9   1   4       88.13       93.25      3.16 o
  10   1   4        1.22        2.42      1.51 o
  11   1   4       89.38       75.61      5.38 o
  12   1   4       46.71       46.73      4.86 o
  13   1   4       13.92       14.49      3.72 o
  14   1   4        7.05       12.88      6.04 o
 -11   2   4        0.04        2.72      3.09 o
 -10   2   4       33.13       44.56      7.88 o
  -9   2   4        0.04       -2.31      2.31 o
  -8   2   4        0.00       -1.05      1.40 o
  -7   2   4       56.63       46.66      2.14 o
  -6   2   4       67.08       79.52      2.16 o
  -5   2   4       18.56       18.77      1.01 o
  -4   2   4      111.73      102.83      1.94 o
  -3   2   4      297.27      337.74      3.84 o
  -2   2   4      137.12      107.72      1.62 o
  -1   2   4       16.17       15.44      0.70 o
   0   2   4        2.39        2.58      0.48 o
   1   2   4       92.53       67.90      1.10 o
   2   2   4      688.85      641.00      5.29 o
   3   2   4      479.71      507.54      4.08 o
   4   2   4     1049.17     1094.10      8.87 o
   5   2   4     1870.57     1872.48     16.06 o
   6   2   4       34.13       47.54      1.32 o
   7   2   4        1.62        1.40      0.60 o
   8   2   4       29.55       27.01      1.34 o
   9   2   4       17.44       15.91      1.44 o
  10   2   4       22.73       19.05      1.79 o
  11   2   4       17.88       13.34      2.67 o
  12   2   4       57.84       49.06      4.71 o
  13   2   4        1.52       -0.60      2.71 o
  14   2   4       16.47       21.81      6.57 o
 -11   3   4        8.78       13.44      3.78 o
 -10   3   4       99.12      103.69      6.55 o
  -9   3   4       39.33       38.02      7.62 o
  -8   3   4        8.64        7.97      2.65 o
  -7   3   4        1.26        3.05      1.47 o
  -6   3   4      254.58      207.44      3.75 o
  -5   3   4      356.32      354.26      4.54 o
  -4   3   4      399.26      382.47      3.94 o
  -3   3   4      870.22      844.67      7.38 o
  -2   3   4     1148.73     1155.57     10.03 o
  -1   3   4      212.15      187.55      2.30 o
   0   3   4      253.13      264.64      3.11 o
   1   3   4     4889.40     5149.82     43.83 o
   2   3   4      231.43      209.50      2.33 o
   3   3   4      286.77      365.45      4.62 o
   4   3   4      703.64      861.48      7.57 o
   5   3   4       50.99       83.38      1.67 o
   6   3   4       36.37       37.09      1.11 o
   7   3   4        2.88        7.41      0.73 o
   8   3   4      172.67      182.09      3.56 o
   9   3   4      746.92      738.58      8.27 o
  10   3   4        1.85        3.41      1.30 o
  11   3   4        5.59        7.47      2.35 o
  12   3   4        0.10       -1.05      3.94 o
  13   3   4       15.35       12.61      5.26 o
  14   3   4        6.66       -2.63      4.99 o
  15   3   4        0.82        3.88      3.85 o
 -11   4   4        0.60        4.95      3.40 o
 -10   4   4        8.64        7.78      3.59 o
  -9   4   4        0.06        0.53      2.79 o
  -8   4   4        0.00       -1.50      2.07 o
  -7   4   4        0.43        0.10      1.28 o
  -6   4   4      260.07      254.07      4.83 o
  -5   4   4      273.13      262.07      4.15 o
  -4   4   4        0.47        2.43      0.62 o
  -3   4   4        4.22        2.85      0.63 o
  -2   4   4      339.27      338.09      3.75 o
  -1   4   4      108.93      149.02      2.09 o
   0   4   4      582.91      586.74      6.18 o
   1   4   4     1303.00     1547.10     14.66 o
   2   4   4       52.69      130.15      2.96 o
   3   4   4      594.11      655.33      5.93 o
   4   4   4      681.35      722.80      7.74 o
   5   4   4      797.95      805.21      8.52 o
   6   4   4        5.82        8.76      0.77 o
   7   4   4       88.76       94.29      2.30 o
   8   4   4      115.69      112.39      2.23 o
   9   4   4      782.32      750.98      7.92 o
  10   4   4       71.28       75.67      2.96 o
  11   4   4       31.79       48.35      6.57 o
  12   4   4       15.06       14.72      4.99 o
  13   4   4       26.16       27.85      6.04 o
  14   4   4       46.47       32.32      6.83 o
  15   4   4        0.06       -0.53      3.53 o
 -10   5   4       12.31       19.18      5.52 o
  -9   5   4       36.75       55.80      5.27 o
  -8   5   4       29.79       22.08      3.72 o
  -7   5   4      103.66       98.72      5.78 o
  -6   5   4        4.72        5.16      1.56 o
  -5   5   4      520.08      487.66      7.43 o
  -4   5   4      285.70      275.09      4.56 o
  -3   5   4        0.32       -0.61      0.61 o
  -2   5   4      112.14      124.88      2.09 o
  -1   5   4      256.36      259.78      3.38 o
   0   5   4      192.65      214.48      3.34 o
   1   5   4     2617.72     2807.56     26.00 o
   2   5   4       41.17       34.08      1.08 o
   3   5   4       28.26       41.57      1.24 o
   4   5   4        6.37       15.80      2.24 o
   5   5   4      106.95      116.28      2.23 o
   6   5   4      299.02      304.15      4.42 o
   7   5   4       75.32       76.55      1.88 o
   8   5   4       99.46      109.23      2.49 o
   9   5   4      945.81      883.17      9.45 o
  10   5   4       31.35       42.46      2.14 o
  11   5   4       30.95       40.20      6.04 o
  12   5   4        0.10        3.42      3.94 o
  13   5   4        0.02       -2.36      3.94 o
  14   5   4       28.05       19.97      6.31 o
  15   5   4        1.73        7.54      4.23 o
  -9   6   4       29.36       38.63      6.83 o
  -8   6   4       21.03       23.65      5.78 o
  -7   6   4        2.83       -0.47      2.55 o
  -6   6   4      191.20      199.25      6.23 o
  -5   6   4        1.87        0.83      1.39 o
  -4   6   4      121.10       89.78      3.02 o
  -3   6   4        0.19        0.09      0.80 o
  -2   6   4        9.41       11.25      0.86 o
  -1   6   4      104.24      101.69      2.04 o
   0   6   4       39.70       69.53      2.00 o
   1   6   4     1276.67     1365.43     19.27 o
   2   6   4       12.07       16.73      1.00 o
   3   6   4      357.79      349.14      5.23 o
   4   6   4      104.81       88.28      1.98 o
   5   6   4        8.35       18.28      1.15 o
   6   6   4        0.92        0.94      0.67 o
   7   6   4       13.27       15.89      1.12 o
   8   6   4       99.00      101.93      3.20 o
   9   6   4      328.35      308.26      4.48 o
  10   6   4      138.15      139.79      4.51 o
  11   6   4        2.96        2.67      2.50 o
  12   6   4        2.99       -1.05      3.42 o
  13   6   4        8.06       -2.89      4.20 o
  14   6   4        1.75       -3.28      6.44 o
  15   6   4        4.65        1.82      3.85 o
  -9   7   4        4.46        6.57      4.73 o
  -8   7   4       64.31       67.16      4.71 o
  -7   7   4        0.03       -2.32      2.32 o
  -6   7   4      106.85       97.24      6.31 o
  -5   7   4        1.11       -0.42      2.39 o
  -4   7   4      124.03      117.64      5.09 o
  -3   7   4       25.92       15.05      1.25 o
  -2   7   4       49.91       43.90      1.80 o
  -1   7   4      125.67      131.81      3.18 o
   0   7   4      127.25      155.42      3.34 o
   1   7   4     1580.31     1729.85     19.48 o
   2   7   4      500.32      485.65      6.36 o
   3   7   4      579.59      613.57      8.26 o
   4   7   4       56.88       53.45      2.41 o
   5   7   4       11.07       13.44      1.10 o
   6   7   4      403.33      383.04      7.21 o
   7   7   4       43.04       45.53      1.68 o
   8   7   4       15.91       12.42      1.13 o
   9   7   4      187.99      177.19      3.69 o
  10   7   4       85.23       85.17      3.65 o
  11   7   4       18.17       19.90      3.62 o
  12   7   4        0.01       -3.42      3.42 o
  13   7   4        1.44       -0.79      4.47 o
  14   7   4       16.04       13.73      4.48 o
  15   7   4       51.94       58.94      6.38 o
  -8   8   4        2.48        2.10      3.15 o
  -7   8   4        1.60        7.24      3.15 o
  -6   8   4       38.57       29.39      6.57 o
  -5   8   4        0.02       -0.51      2.58 o
  -4   8   4        1.99        2.36      2.58 o
  -3   8   4        1.04       -0.82      1.49 o
  -2   8   4      103.70      123.92      3.14 o
  -1   8   4       52.09       37.62      2.04 o
   0   8   4       20.88       32.63      1.98 o
   1   8   4      602.05      608.41      9.29 o
   2   8   4       10.73        8.01      1.26 o
   3   8   4       27.23       31.23      1.45 o
   4   8   4      336.89      331.77      5.02 o
   5   8   4       92.07       98.74      2.41 o
   6   8   4       83.21       87.56      2.62 o
   7   8   4      128.42      115.77      3.49 o
   8   8   4        0.00       -0.91      0.91 o
   9   8   4      151.43      156.29      4.13 o
  10   8   4        4.25        4.89      1.82 o
  11   8   4        0.32        1.39      2.50 o
  12   8   4        5.13       11.56      4.99 o
  13   8   4        0.08       -0.08      7.23 o
  14   8   4       19.88       24.56      4.92 o
  15   8   4       29.39       32.97      5.43 o
  -7   9   4        0.36        0.02      5.12 o
  -6   9   4       70.26       92.56      6.39 o
  -5   9   4        4.17        0.57      2.88 o
  -4   9   4        7.83        4.02      2.96 o
  -3   9   4        1.16       -1.06      2.32 o
  -2   9   4       15.43        6.11      2.52 o
  -1   9   4       28.72       34.37      2.51 o
   0   9   4      300.75      285.18      6.55 o
   1   9   4      138.39      117.97      6.81 o
   2   9   4        2.43        0.62      1.19 o
   3   9   4        8.10        8.79      1.30 o
   4   9   4        0.81        0.07      1.07 o
   5   9   4      156.00      154.58      4.65 o
   6   9   4        2.33        4.27      1.14 o
   7   9   4       37.46       51.43      3.40 o
   8   9   4       71.27       84.46      3.16 o
   9   9   4        2.60        0.01      1.62 o
  10   9   4        0.11        0.93      3.42 o
  11   9   4       19.71       24.71      3.99 o
  12   9   4       45.04       42.72      4.73 o
  13   9   4        5.12       11.25      4.73 o
  14   9   4        0.04        3.54      3.78 o
  15   9   4        0.06        0.14      5.78 o
  -6  10   4       18.85       18.99      4.23 o
  -5  10   4        0.01        2.36      3.14 o
  -4  10   4        0.97        0.53      2.97 o
  -3  10   4        6.66        8.47      5.39 o
  -2  10   4        0.53        0.92      2.16 o
  -1  10   4        0.11       -1.53      1.97 o
   0  10   4        6.34        6.45      2.96 o
   1  10   4      129.60      147.39      7.24 o
   2  10   4        1.71        1.99      1.52 o
   3  10   4       34.60       31.80      2.07 o
   4  10   4        2.42        1.12      1.46 o
   5  10   4       58.45       49.19      2.64 o
   6  10   4       22.22       22.19      2.45 o
   7  10   4       75.94       82.91      3.31 o
   8  10   4       60.90       64.94      2.97 o
   9  10   4       12.43       15.82      2.39 o
  10  10   4       12.24       10.58      2.52 o
  11  10   4        3.69        6.34      2.51 o
  12  10   4        3.66        4.54      3.70 o
  13  10   4       11.06        8.36      3.78 o
  14  10   4        0.56        3.52      3.85 o
  -5  11   4        0.18       -3.33      3.33 o
  -4  11   4        0.88       -2.38      4.99 o
  -3  11   4        9.87        5.28      3.52 o
  -2  11   4        0.17       -1.05      4.20 o
  -1  11   4        0.04        0.14      4.20 o
   0  11   4        1.89        3.08      3.28 o
   1  11   4        0.15       -1.72      2.69 o
   2  11   4        7.69        7.15      2.47 o
   3  11   4        0.88        2.80      2.22 o
   4  11   4        2.04        1.12      2.05 o
   5  11   4        0.23        0.95      1.87 o
   6  11   4       11.44       14.08      2.62 o
   7  11   4       18.74       21.79      4.10 o
   8  11   4       81.52       78.74      3.78 o
   9  11   4       36.99       43.82      3.53 o
  10  11   4       10.63        8.18      2.53 o
  11  11   4       48.29       46.58      4.03 o
  12  11   4       22.56       33.25      4.74 o
  13  11   4       21.70       28.52      5.39 o
  14  11   4        4.60       -3.21      3.21 o
  -4  12   4        5.42        5.78      5.78 o
  -3  12   4        2.66        1.05      5.26 o
  -2  12   4        5.56        8.67      5.78 o
  -1  12   4       12.70       11.61      4.15 o
   0  12   4       13.71       14.56      3.99 o
   1  12   4        0.70        3.39      3.06 o
   2  12   4        2.56        2.69      2.28 o
   3  12   4        8.23        9.22      2.53 o
   4  12   4       23.81       26.14      4.74 o
   5  12   4        0.54        1.34      2.05 o
   6  12   4       42.18       43.77      3.58 o
   7  12   4        0.03       -1.84      1.84 o
   8  12   4       99.55      107.11      6.31 o
   9  12   4       19.38        9.20      4.73 o
  10  12   4        7.26        5.46      3.14 o
  11  12   4       66.18       60.58      5.57 o
  12  12   4       19.07       13.24      4.18 o
  13  12   4        8.91        6.57      4.09 o
  -3  13   4        3.55       -2.63      5.26 o
  -2  13   4        0.44        7.36      5.26 o
  -1  13   4        1.67       -1.58      4.73 o
   0  13   4        0.02       -3.15      3.15 o
   1  13   4       25.14       23.67      4.53 o
   2  13   4        0.00       -2.36      2.36 o
   3  13   4        1.39        0.03      2.18 o
   4  13   4        1.71        1.50      2.20 o
   5  13   4       18.57       20.16      3.09 o
   6  13   4       82.47       73.51      5.94 o
   7  13   4       79.42       72.52      8.67 o
   8  13   4       21.39       22.86      6.04 o
   9  13   4        0.30        2.89      4.73 o
  10  13   4        5.57       12.61      5.52 o
  11  13   4        3.24       -1.05      4.73 o
  12  13   4       27.54       32.58      7.09 o
  13  13   4        2.60        2.63      4.99 o
  -2  14   4        1.21        1.84      5.78 o
  -1  14   4       39.22       33.37      8.15 o
   0  14   4       18.14       18.39      7.09 o
   1  14   4        1.67       -3.40      3.40 o
   2  14   4       28.51       31.55      5.78 o
   3  14   4        5.20        6.73      3.66 o
   4  14   4        3.08        2.76      4.07 o
   5  14   4       40.33       46.46      5.39 o
   6  14   4       23.54       15.50      6.04 o
   7  14   4        4.00        0.79      4.47 o
   8  14   4       19.94       23.91      6.57 o
   9  14   4        0.34       -1.31      4.99 o
  10  14   4        2.01        4.73      4.73 o
  11  14   4        0.94       -4.47      4.47 o
  12  14   4        5.28       17.08      5.78 o
   0  15   4        3.10        7.09      6.31 o
   1  15   4       22.72       29.41      5.75 o
   2  15   4       27.23       30.23      6.31 o
   3  15   4        1.38        1.78      3.89 o
   4  15   4       10.01       15.50      7.09 o
   5  15   4       12.62       12.09      6.31 o
   6  15   4        7.74       11.82      5.78 o
   7  15   4        2.44        5.52      5.52 o
   8  15   4        8.34       -1.31      4.99 o
   9  15   4        0.06        3.15      5.26 o
  10  15   4        0.04       -1.31      4.99 o
  11  15   4        5.29       -2.36      4.47 o
   2  16   4        0.32        7.62      7.09 o
   3  16   4       19.90       25.49      7.88 o
   4  16   4        8.34       14.72      6.83 o
   5  16   4        3.83        6.83      6.57 o
   6  16   4       15.06        9.46      6.83 o
   7  16   4        0.20        0.53      5.78 o
   8  16   4        4.71        3.68      5.78 o
   9  16   4        1.15       -4.73      4.99 o
  -6 -16   5       15.28        8.67      5.26 o
  -5 -16   5        3.67        6.57      4.73 o
  -4 -16   5        0.58        0.26      5.26 o
  -3 -16   5        1.42       -2.36      4.73 o
  -2 -16   5       22.70       26.28      6.57 o
  -8 -15   5       31.81       38.89      4.99 o
  -7 -15   5        8.35        8.15      4.47 o
  -6 -15   5        0.07       -3.68      3.68 o
  -5 -15   5        9.73       13.14      5.26 o
  -4 -15   5        1.94        1.84      4.47 o
  -3 -15   5        8.47        9.20      4.99 o
  -2 -15   5        2.06        3.94      4.73 o
  -1 -15   5        5.54        6.57      5.52 o
   0 -15   5        4.01       10.51      6.04 o
   1 -15   5        2.74       -4.73      4.73 o
  -9 -14   5       12.93       12.88      2.89 o
  -8 -14   5       23.80       18.13      3.94 o
  -7 -14   5       33.17       27.85      4.73 o
  -6 -14   5        3.99       -1.05      3.68 o
  -5 -14   5        5.32        3.15      4.20 o
  -4 -14   5        4.79        8.93      4.73 o
  -3 -14   5        0.02       -2.36      4.20 o
  -2 -14   5       10.02        2.36      4.47 o
  -1 -14   5        3.80        8.93      4.99 o
   0 -14   5       35.08       30.48      6.83 o
   1 -14   5        0.69        3.94      4.73 o
   2 -14   5        0.56        4.99      5.52 o
   3 -14   5       16.11       30.22      7.88 o
 -10 -13   5        6.28       10.72      4.60 o
  -9 -13   5        5.82        7.11      6.18 o
  -8 -13   5       38.24       36.88      3.65 o
  -7 -13   5       35.10       29.94      3.81 o
  -6 -13   5       33.08       38.38      3.97 o
  -5 -13   5      115.54      122.75      6.31 o
  -4 -13   5        6.19        6.51      3.28 o
  -3 -13   5       80.72      102.74      8.93 o
  -2 -13   5       77.96       79.88      7.88 o
  -1 -13   5        8.35       13.14      5.26 o
   0 -13   5       46.99       47.04      7.36 o
   1 -13   5        2.66        4.47      4.99 o
   2 -13   5        0.78        3.94      4.99 o
   3 -13   5       35.58       46.77      7.88 o
   4 -13   5       18.55       18.39      7.09 o
   5 -13   5       44.77       43.62      8.67 o
 -11 -12   5       14.69       22.58      4.29 o
 -10 -12   5       57.07       52.03      7.75 o
  -9 -12   5        1.52        0.30      2.90 o
  -8 -12   5        0.28       -1.15      1.82 o
  -7 -12   5        0.50        1.78      1.97 o
  -6 -12   5        3.54        7.03      3.39 o
  -5 -12   5        0.48       -2.23      2.23 o
  -4 -12   5       20.68       23.48      3.33 o
  -3 -12   5        4.45        8.46      2.77 o
  -2 -12   5       58.43       54.29      4.55 o
  -1 -12   5        2.02        1.84      3.94 o
   0 -12   5        0.97        2.63      3.94 o
   1 -12   5        0.00       -3.68      4.20 o
   2 -12   5       14.32       12.88      5.52 o
   3 -12   5        0.02       -2.10      4.47 o
   4 -12   5       22.75       24.96      6.83 o
   5 -12   5       15.76       21.81      7.09 o
   6 -12   5        7.02        8.15      6.57 o
 -12 -11   5        0.01       -1.84      3.21 o
 -11 -11   5        3.34        5.82      4.73 o
 -10 -11   5        1.25        1.45      2.82 o
  -9 -11   5       27.09       25.54      3.97 o
  -8 -11   5       59.17       58.42      3.24 o
  -7 -11   5        9.80       13.21      2.59 o
  -6 -11   5       60.18       49.80      3.04 o
  -5 -11   5       20.50       19.22      2.32 o
  -4 -11   5        6.20        8.14      1.92 o
  -3 -11   5        2.27        1.58      2.23 o
  -2 -11   5       70.72       48.93      4.09 o
  -1 -11   5       21.11       22.75      3.34 o
   0 -11   5       40.90       31.07      3.81 o
   1 -11   5        0.77       -2.36      3.68 o
   2 -11   5       84.17       86.71      8.67 o
   3 -11   5       10.39        4.73      4.47 o
   4 -11   5       11.64       12.09      5.52 o
   5 -11   5       17.10       28.38      7.09 o
   6 -11   5       15.58       14.72      7.09 o
   7 -11   5        1.50       -4.20      5.78 o
 -12 -10   5        0.11       -2.91      3.33 o
 -11 -10   5       31.29       36.63      8.41 o
 -10 -10   5        0.22       -2.58      2.58 o
  -9 -10   5       28.83       31.00      4.73 o
  -8 -10   5        0.25       -0.39      1.56 o
  -7 -10   5       11.07       11.59      2.06 o
  -6 -10   5        2.35       -1.11      1.11 o
  -5 -10   5      121.50      117.46      3.35 o
  -4 -10   5       24.55       31.39      1.97 o
  -3 -10   5      222.69      250.76      5.14 o
  -2 -10   5        5.33        3.09      1.82 o
  -1 -10   5      512.87      496.87     19.18 o
   0 -10   5      117.37      111.05      5.66 o
   1 -10   5      212.25      200.73      7.90 o
   2 -10   5       26.88       17.08      4.73 o
   3 -10   5        0.65        2.36      3.68 o
   4 -10   5       15.53       22.86      6.04 o
   5 -10   5        2.15       -3.68      4.20 o
   6 -10   5        0.18       -4.47      4.47 o
   7 -10   5       12.89        6.57      6.57 o
   8 -10   5        0.30       -6.31      6.31 o
 -12  -9   5        1.88        2.24      3.40 o
 -11  -9   5        3.17        4.39      6.04 o
 -10  -9   5        6.58        8.40      4.07 o
  -9  -9   5        4.10        4.69      2.65 o
  -8  -9   5        0.03        1.06      1.72 o
  -7  -9   5       39.42       43.95      1.78 o
  -6  -9   5       36.41       45.41      1.73 o
  -5  -9   5      551.58      533.41      6.81 o
  -4  -9   5      531.52      511.68      7.06 o
  -3  -9   5       92.01       96.62      2.61 o
  -2  -9   5      186.57      184.82      3.66 o
  -1  -9   5      418.68      422.26      8.09 o
   0  -9   5      215.28      234.43      5.02 o
   1  -9   5      702.13      660.53      9.96 o
   2  -9   5      268.82      261.15      6.19 o
   3  -9   5       78.11       75.49      4.05 o
   4  -9   5       27.50       25.71      4.99 o
   5  -9   5        4.55        6.33      3.33 o
   6  -9   5        1.13        0.02      4.20 o
   7  -9   5        1.43       -3.43      4.99 o
   8  -9   5        0.48       -2.45      3.81 o
   9  -9   5       32.64       27.74      5.75 o
 -12  -8   5        5.95       12.78      4.04 o
 -11  -8   5        0.05       -2.58      2.58 o
 -10  -8   5       12.30       10.89      3.15 o
  -9  -8   5       68.94       67.63      5.29 o
  -8  -8   5       31.63       32.69      2.43 o
  -7  -8   5       26.36       23.57      1.44 o
  -6  -8   5       85.11       77.95      2.35 o
  -5  -8   5      713.84      698.52      8.14 o
  -4  -8   5       22.67       24.60      1.33 o
  -3  -8   5        3.79        3.43      0.80 o
  -2  -8   5      148.22      131.19      2.65 o
  -1  -8   5        1.59       -0.17      0.94 o
   0  -8   5      256.47      279.49      4.11 o
   1  -8   5      887.03      892.26     10.29 o
   2  -8   5      191.26      189.80      4.38 o
   3  -8   5       10.45       12.34      1.85 o
   4  -8   5       11.53       17.91      2.51 o
   5  -8   5       26.59       36.01      6.44 o
   6  -8   5       21.82       25.84      9.46 o
   7  -8   5       30.70       29.27      4.82 o
   8  -8   5        0.22        1.34      7.75 o
   9  -8   5        6.54        0.37      4.18 o
  10  -8   5       18.04       13.40      6.83 o
 -13  -7   5       66.44       78.29      6.82 o
 -12  -7   5        6.26        8.37      3.53 o
 -11  -7   5       59.93       64.21      5.43 o
 -10  -7   5        0.00       -2.21      2.38 o
  -9  -7   5       46.04       59.74      2.95 o
  -8  -7   5       22.43       23.50      2.02 o
  -7  -7   5       39.62       35.12      2.14 o
  -6  -7   5      156.40      168.65      3.68 o
  -5  -7   5     1218.12     1198.67     12.66 o
  -4  -7   5        0.10        0.05      0.61 o
  -3  -7   5       12.00        8.26      0.80 o
  -2  -7   5        9.39       10.10      0.86 o
  -1  -7   5       48.68       57.11      1.72 o
   0  -7   5      567.74      633.28      6.88 o
   1  -7   5        0.23        0.41      0.63 o
   2  -7   5      317.11      312.24      4.77 o
   3  -7   5       89.00       97.89      3.10 o
   4  -7   5      258.66      255.21      4.93 o
   5  -7   5       16.15        3.55      2.79 o
   6  -7   5       72.13       88.20      6.13 o
   7  -7   5       20.85       17.11      4.08 o
   8  -7   5        0.01        0.73      3.28 o
   9  -7   5       58.02       71.25      6.66 o
  10  -7   5        3.68       -4.73      4.99 o
  11  -7   5        0.01       12.09      6.57 o
 -13  -6   5       10.03       12.22      5.52 o
 -12  -6   5       28.42       25.07      4.47 o
 -11  -6   5        5.81        2.63      4.20 o
 -10  -6   5        8.70        6.89      3.67 o
  -9  -6   5       61.68       57.70      2.53 o
  -8  -6   5        7.96       12.64      1.47 o
  -7  -6   5       31.05       26.92      1.64 o
  -6  -6   5       54.43       70.29      2.32 o
  -5  -6   5      297.14      254.55      3.65 o
  -4  -6   5        0.54       -0.16      0.55 o
  -3  -6   5       58.97       54.31      1.34 o
  -2  -6   5       99.32       96.16      2.02 o
  -1  -6   5      174.76      184.06      2.88 o
   0  -6   5     2222.79     2312.24     23.20 o
   1  -6   5      515.22      528.08      6.35 o
   2  -6   5      128.49      125.93      3.04 o
   3  -6   5       39.35       36.10      1.55 o
   4  -6   5      113.26      123.42      3.18 o
   5  -6   5       74.27       86.43      2.64 o
   6  -6   5      219.21      218.42      8.81 o
   7  -6   5       45.63       43.09      4.73 o
   8  -6   5       45.45       48.63      5.11 o
   9  -6   5       19.53       26.06      4.86 o
  10  -6   5        7.47        7.25      4.15 o
  11  -6   5        7.43       11.82      5.78 o
 -13  -5   5       13.31       14.70      5.39 o
 -12  -5   5       59.18       57.30      5.72 o
 -11  -5   5        3.84        5.76      4.34 o
 -10  -5   5        4.30        6.04      2.10 o
  -9  -5   5        4.75       10.88      1.56 o
  -8  -5   5       93.69       95.35      2.70 o
  -7  -5   5      222.58      195.01      3.64 o
  -6  -5   5       81.71       70.63      2.49 o
  -5  -5   5       96.39       91.22      1.76 o
  -4  -5   5      358.22      348.76      3.97 o
  -3  -5   5      593.07      588.10      7.61 o
  -2  -5   5      141.82      147.43      2.19 o
  -1  -5   5      153.74      134.43      2.14 o
   0  -5   5      431.37      435.98      5.12 o
   1  -5   5       12.07       12.57      0.94 o
   2  -5   5      427.29      475.25      5.51 o
   3  -5   5      413.96      465.13      6.04 o
   4  -5   5      150.39      154.39      2.91 o
   5  -5   5      339.60      334.38      5.23 o
   6  -5   5        6.06        4.09      1.19 o
   7  -5   5       30.48       30.45      4.34 o
   8  -5   5       79.41       79.23      5.85 o
   9  -5   5       43.86       33.59      5.52 o
  10  -5   5       55.50       60.84      6.04 o
  11  -5   5        2.87        3.68      4.99 o
  12  -5   5        3.92       -1.84      6.04 o
 -13  -4   5        3.73        5.14      4.47 o
 -12  -4   5        1.05       -2.96      2.96 o
 -11  -4   5       14.97       16.07      6.31 o
 -10  -4   5        1.91        0.03      1.69 o
  -9  -4   5       86.28       75.33      2.87 o
  -8  -4   5      141.45      137.74      3.21 o
  -7  -4   5      249.74      213.65      3.83 o
  -6  -4   5     2753.09     2590.16     27.54 o
  -5  -4   5      935.20      981.92     10.29 o
  -4  -4   5      255.11      267.92      3.15 o
  -3  -4   5     1916.07     1764.08     22.99 o
  -2  -4   5      485.04      447.36      6.57 o
  -1  -4   5      788.97      950.99      9.67 o
   0  -4   5      119.56      156.01      1.93 o
   1  -4   5      356.57      433.33      5.10 o
   2  -4   5      320.01      358.47      4.79 o
   3  -4   5       19.20       31.73      1.38 o
   4  -4   5      294.44      304.57      3.97 o
   5  -4   5        5.39        5.60      0.87 o
   6  -4   5      110.24      106.34      3.02 o
   7  -4   5      175.77      140.62      3.74 o
   8  -4   5       64.09       62.24      4.19 o
   9  -4   5        0.02       -2.27      2.27 o
  10  -4   5        2.23        4.19      3.78 o
  11  -4   5        7.99        0.00      4.73 o
  12  -4   5       13.80       25.49      7.09 o
 -12  -3   5        0.10        1.16      3.94 o
 -11  -3   5        0.12       -2.69      2.69 o
 -10  -3   5       10.44        7.91      1.68 o
  -9  -3   5        6.12        4.87      1.15 o
  -8  -3   5       79.42       63.95      1.91 o
  -7  -3   5       45.36       31.01      1.55 o
  -6  -3   5       11.00       13.58      1.72 o
  -5  -3   5       52.42       70.66      1.48 o
  -4  -3   5     1054.13     1134.84     12.44 o
  -3  -3   5      100.47      118.67      2.58 o
  -2  -3   5      391.70      453.00      7.99 o
  -1  -3   5     1880.87     2026.09     23.53 o
   0  -3   5     1912.45     2216.45     20.35 o
   1  -3   5     1136.71     1350.98     12.79 o
   2  -3   5      160.49      178.44      2.66 o
   3  -3   5      506.78      745.36      7.39 o
   4  -3   5       31.83       19.59      0.96 o
   5  -3   5       27.33       37.67      1.30 o
   6  -3   5      251.34      240.74      3.70 o
   7  -3   5       36.63       31.85      1.58 o
   8  -3   5        1.24       -3.41      3.41 o
   9  -3   5      246.98      241.15      7.93 o
  10  -3   5       98.49      100.74      5.61 o
  11  -3   5       16.71       20.50      6.31 o
  12  -3   5        5.41        6.83      5.78 o
  13  -3   5       35.04       37.05      8.15 o
 -12  -2   5        4.13       -1.79      3.25 o
 -11  -2   5        0.43       -1.54      1.54 o
 -10  -2   5        0.70        0.24      1.73 o
  -9  -2   5       19.74       14.43      1.49 o
  -8  -2   5        9.73        5.34      0.91 o
  -7  -2   5       24.32       20.91      1.06 o
  -6  -2   5       66.09       57.17      1.60 o
  -5  -2   5       16.89       18.83      0.88 o
  -4  -2   5      645.29      631.44      6.70 o
  -3  -2   5     2861.03     3044.66     38.71 o
  -2  -2   5      722.41      751.00     22.60 o
  -1  -2   5       11.97       31.80      2.89 o
   0  -2   5     3202.09     3360.30     38.59 o
   1  -2   5     1837.14     1866.40     18.55 o
   2  -2   5     3121.09     3370.46     30.93 o
   3  -2   5       56.52       57.19      1.21 o
   4  -2   5     5326.65     6024.58     48.75 o
   5  -2   5        4.06        7.01      0.67 o
   6  -2   5       12.64       22.07      1.29 o
   7  -2   5      177.52      173.25      3.42 o
   8  -2   5      214.59      246.49      4.59 o
   9  -2   5        5.12        2.76      2.79 o
  10  -2   5      106.68       94.28      7.88 o
  11  -2   5      103.23       96.07      6.87 o
  12  -2   5       25.59       39.15      7.62 o
  13  -2   5        4.02        9.99      5.78 o
 -12  -1   5       17.12       18.40      2.86 o
 -11  -1   5        0.14        2.47      2.69 o
 -10  -1   5        3.68        3.32      2.46 o
  -9  -1   5       49.50       48.73      2.92 o
  -8  -1   5       10.32       16.05      1.08 o
  -7  -1   5        3.59        0.99      0.72 o
  -6  -1   5       36.52       37.50      1.13 o
  -5  -1   5      179.14      183.78      2.40 o
  -4  -1   5      510.58      497.70      5.64 o
  -3  -1   5       62.69       89.94      1.91 o
  -2  -1   5       74.81      128.54      3.50 o
  -1  -1   5      365.29      290.89     10.25 o
   0  -1   5     1687.30     1638.31     25.74 o
   1  -1   5     1391.29     1287.34     12.10 o
   2  -1   5      218.10      177.83      2.15 o
   3  -1   5      215.15      246.13      2.55 o
   4  -1   5      956.54     1048.11      9.02 o
   5  -1   5       58.44       71.03      1.40 o
   6  -1   5      121.91      147.10      2.38 o
   7  -1   5       72.86       71.24      1.70 o
   8  -1   5       77.04       69.68      2.08 o
   9  -1   5      271.96      264.39      7.14 o
  10  -1   5        5.56        5.63      2.51 o
  11  -1   5      143.77      155.60      8.18 o
  12  -1   5      104.00      106.42     10.25 o
  13  -1   5        5.90        2.89      4.99 o
  14  -1   5        0.16        3.71      3.68 o
 -12   0   5       51.46       58.61     15.77 o
 -11   0   5        1.07        1.00      1.89 o
 -10   0   5        8.06        6.57      2.31 o
  -9   0   5       87.89       89.90      3.63 o
  -8   0   5        0.08        0.14      0.97 o
  -7   0   5        0.13        0.54      0.76 o
  -6   0   5      239.59      234.72      3.16 o
  -5   0   5        2.18        1.51      0.55 o
  -4   0   5       40.48       30.94      0.87 o
  -3   0   5     1476.26     1506.96     14.92 o
  -2   0   5      438.81      424.10      5.52 o
  -1   0   5      758.06      753.25     10.10 o
   0   0   5        1.47        5.20      0.65 o
   1   0   5     1940.17     2016.20     18.59 o
   2   0   5      646.76      673.39      5.72 o
   3   0   5      392.12      394.27      3.59 o
   4   0   5      224.86      260.36      2.63 o
   5   0   5     1732.12     1990.91     14.44 o
   6   0   5      427.97      448.96      4.77 o
   7   0   5      414.52      457.25      4.60 o
   8   0   5      133.05      147.10      2.91 o
   9   0   5      115.61      120.48      3.41 o
  10   0   5      793.57      790.92     17.65 o
  11   0   5      111.82      114.41      6.36 o
  12   0   5        0.59        2.60      3.14 o
  13   0   5       34.03       45.83      5.27 o
  14   0   5        1.00        2.69      3.28 o
 -11   1   5       34.76       35.87      5.52 o
 -10   1   5       28.64       33.82      3.31 o
  -9   1   5       17.82       15.81      2.54 o
  -8   1   5       33.70       26.44      1.96 o
  -7   1   5       63.35       62.42      3.10 o
  -6   1   5        9.39       10.51      0.98 o
  -5   1   5      249.01      237.44      3.15 o
  -4   1   5      459.42      469.01      4.93 o
  -3   1   5      138.12      152.04      1.93 o
  -2   1   5      179.70      181.54      1.96 o
  -1   1   5        3.32        2.29      0.26 o
   0   1   5      106.88      100.75      1.24 o
   1   1   5       12.25       32.96      0.96 o
   2   1   5     7592.75     7825.27     60.46 o
   3   1   5      253.51      254.12      2.54 o
   4   1   5        0.11        1.09      0.43 o
   5   1   5       74.60      109.04      1.58 o
   6   1   5        4.56        5.22      0.76 o
   7   1   5       48.35       58.75      2.03 o
   8   1   5       30.40       35.32      1.47 o
   9   1   5       11.81        6.84      1.24 o
  10   1   5       64.29       62.30      3.31 o
  11   1   5       85.69       72.50      4.53 o
  12   1   5        2.79        4.87      2.96 o
  13   1   5        3.93        1.10      3.03 o
  14   1   5        0.19        1.65      3.94 o
 -11   2   5        0.00       -1.25      3.01 o
 -10   2   5       34.04       35.96      4.28 o
  -9   2   5       49.72       44.42      3.58 o
  -8   2   5        1.34        1.11      1.73 o
  -7   2   5       61.31       59.57      2.34 o
  -6   2   5        0.01       -0.43      0.86 o
  -5   2   5        1.85        1.33      0.71 o
  -4   2   5       29.41       26.48      1.08 o
  -3   2   5       88.05       84.89      1.65 o
  -2   2   5      143.97      144.22      2.12 o
  -1   2   5      990.77      964.43      9.30 o
   0   2   5      119.84       94.12      1.48 o
   1   2   5      139.79      161.92      1.81 o
   2   2   5      256.72      287.84      2.96 o
   3   2   5      411.27      476.47      4.59 o
   4   2   5     1270.31     1315.89     10.07 o
   5   2   5      301.85      285.24      3.09 o
   6   2   5      261.70      233.82      3.01 o
   7   2   5      459.16      456.77      5.16 o
   8   2   5      124.50      130.95      2.52 o
   9   2   5      495.04      507.15      6.03 o
  10   2   5       53.67       61.80      3.77 o
  11   2   5      146.36      144.61      8.03 o
  12   2   5       23.86       19.62      3.85 o
  13   2   5       24.35       18.62      5.78 o
  14   2   5        4.25        3.68      4.99 o
  15   2   5        0.00       -2.36      4.73 o
 -11   3   5       11.18       10.35      5.26 o
 -10   3   5        7.04       10.47      5.26 o
  -9   3   5        1.27        3.57      2.43 o
  -8   3   5       11.39       18.63      2.27 o
  -7   3   5       13.75       10.63      1.73 o
  -6   3   5       39.58       46.47      2.10 o
  -5   3   5        0.01        0.63      0.95 o
  -4   3   5       96.82       95.28      2.18 o
  -3   3   5     2234.05     2296.01     21.67 o
  -2   3   5      429.51      431.37      4.66 o
  -1   3   5      556.49      623.16      5.21 o
   0   3   5     1192.12     1243.90     12.50 o
   1   3   5       49.88       42.83      1.08 o
   2   3   5       26.19       23.67      0.75 o
   3   3   5       18.16       30.69      1.18 o
   4   3   5       16.69       24.48      0.84 o
   5   3   5      180.75      262.21      5.60 o
   6   3   5       12.09       31.31      1.33 o
   7   3   5      103.56      118.84      2.23 o
   8   3   5        3.15        5.14      0.81 o
   9   3   5      298.32      290.42      4.13 o
  10   3   5      106.09       95.49      3.35 o
  11   3   5       48.32       42.12      4.48 o
  12   3   5      144.32      128.11      7.03 o
  13   3   5       21.23       18.92      6.04 o
  14   3   5       13.18       23.39      6.57 o
  15   3   5        0.94        5.78      5.26 o
 -10   4   5        8.93        7.09      3.40 o
  -9   4   5        8.33       15.10      3.52 o
  -8   4   5       44.03       44.00      3.58 o
  -7   4   5        0.49       -0.31      1.63 o
  -6   4   5       75.41       72.74      2.95 o
  -5   4   5        0.14       -1.07      1.07 o
  -4   4   5       38.95       36.09      1.41 o
  -3   4   5      105.59       99.78      1.69 o
  -2   4   5      299.57      332.84      3.83 o
  -1   4   5      171.39      179.50      2.43 o
   0   4   5      393.08      372.70      5.41 o
   1   4   5        0.21       -0.49      0.49 o
   2   4   5     1103.79     1145.25     10.13 o
   3   4   5        7.82       10.89      0.65 o
   4   4   5        7.41        7.27      0.75 o
   5   4   5      313.74      411.09      4.81 o
   6   4   5       12.60        3.59      0.66 o
   7   4   5        0.06       -0.18      0.53 o
   8   4   5      322.94      357.32      4.32 o
   9   4   5       95.38       75.13      2.88 o
  10   4   5       29.52       33.50      2.03 o
  11   4   5      193.42      199.49      6.89 o
  12   4   5       85.59       93.02      8.93 o
  13   4   5       80.83       71.21      8.41 o
  14   4   5        8.43        1.05      4.73 o
  15   4   5        6.83        4.20      5.78 o
 -10   5   5       41.55       41.52      6.04 o
  -9   5   5        0.00       -2.36      4.20 o
  -8   5   5        0.98        0.51      2.77 o
  -7   5   5        8.55        5.76      2.30 o
  -6   5   5        0.46       -0.03      1.65 o
  -5   5   5       36.55       26.34      1.99 o
  -4   5   5      147.10      154.51      3.36 o
  -3   5   5      374.00      403.05      4.54 o
  -2   5   5        2.64        2.52      0.71 o
  -1   5   5       78.27       86.74      1.60 o
   0   5   5       26.20       33.48      1.28 o
   1   5   5      574.65      609.22      6.72 o
   2   5   5      721.97      799.46      7.57 o
   3   5   5      342.21      350.78      3.94 o
   4   5   5        2.64        1.33      0.54 o
   5   5   5      783.96      802.53      8.76 o
   6   5   5      379.69      382.72      5.01 o
   7   5   5       41.16       38.40      1.49 o
   8   5   5      167.74      176.64      3.24 o
   9   5   5      129.01      143.61      3.12 o
  10   5   5       45.55       49.87      2.78 o
  11   5   5        7.96       10.42      2.77 o
  12   5   5        6.31        7.88      4.73 o
  13   5   5       57.83       55.71      7.62 o
  14   5   5        0.36        2.36      4.73 o
  15   5   5       29.35       20.23      6.57 o
  -9   6   5        8.18       12.09      4.99 o
  -8   6   5        1.05       -2.63      4.20 o
  -7   6   5        5.77        1.58      4.20 o
  -6   6   5       45.58       45.89      3.76 o
  -5   6   5       15.23       14.55      1.82 o
  -4   6   5        5.38       -0.57      1.22 o
  -3   6   5      126.86      113.57      2.57 o
  -2   6   5        0.29        0.92      0.71 o
  -1   6   5       37.79       56.63      1.48 o
   0   6   5      358.57      356.95      5.03 o
   1   6   5      293.95      327.97      5.73 o
   2   6   5     1390.68     1600.60     14.86 o
   3   6   5      738.09      705.33      9.75 o
   4   6   5      271.09      257.16      3.81 o
   5   6   5        5.15        5.58      0.82 o
   6   6   5        0.09        2.91      0.71 o
   7   6   5        7.53        9.24      0.94 o
   8   6   5       24.52       25.54      1.36 o
   9   6   5        1.11        2.33      1.02 o
  10   6   5       58.70       59.10      2.70 o
  11   6   5       37.09       36.45      3.54 o
  12   6   5        2.09        4.99      4.73 o
  13   6   5        6.09       10.25      5.52 o
  14   6   5       30.31       38.36      7.36 o
  15   6   5       14.44       16.29      4.80 o
  -8   7   5       30.76       29.43      6.31 o
  -7   7   5        1.63        2.10      4.20 o
  -6   7   5       11.15       10.58      2.90 o
  -5   7   5       18.77       10.13      5.91 o
  -4   7   5        2.00        3.48      2.06 o
  -3   7   5        0.57        0.56      1.14 o
  -2   7   5        0.77        1.28      0.88 o
  -1   7   5        0.73       -0.94      0.94 o
   0   7   5       40.29       41.08      1.72 o
   1   7   5      155.10      160.94      3.21 o
   2   7   5       34.18       34.32      1.64 o
   3   7   5      205.60      253.27      3.83 o
   4   7   5        3.19        9.90      1.18 o
   5   7   5       17.34       16.99      1.11 o
   6   7   5       13.32       15.25      1.09 o
   7   7   5       11.34       14.57      1.21 o
   8   7   5       72.90       73.27      2.12 o
   9   7   5       13.50       16.18      1.75 o
  10   7   5        6.69        8.40      2.50 o
  11   7   5        0.07       -2.92      3.55 o
  12   7   5        8.85       11.04      3.43 o
  13   7   5        3.19        5.52      4.47 o
  14   7   5       22.31       26.28      6.57 o
  15   7   5        0.64        9.53      4.41 o
  -8   8   5       26.24       31.01      6.57 o
  -7   8   5       76.82       81.05      6.57 o
  -6   8   5        0.30       -0.85      2.46 o
  -5   8   5       35.50       41.45      5.52 o
  -4   8   5        4.72        1.78      3.15 o
  -3   8   5       32.65       21.90      3.33 o
  -2   8   5        1.42        2.03      1.41 o
  -1   8   5       42.41       53.45      2.30 o
   0   8   5       29.91       21.78      1.81 o
   1   8   5       50.10       57.97      2.27 o
   2   8   5        0.02       -0.17      1.03 o
   3   8   5      164.82      188.71      3.97 o
   4   8   5       71.64       69.08      2.98 o
   5   8   5      217.32      225.51      4.22 o
   6   8   5        4.16        6.59      1.10 o
   7   8   5        2.96        0.33      0.95 o
   8   8   5       69.86       69.05      2.48 o
   9   8   5        1.33        1.51      1.49 o
  10   8   5        1.30       -1.34      2.00 o
  11   8   5        1.26        4.79      2.88 o
  12   8   5       25.27       27.79      4.45 o
  13   8   5       10.12        8.41      5.52 o
  14   8   5       11.14        9.72      7.09 o
  15   8   5        0.00        2.28      3.89 o
  -7   9   5       99.60       97.08      5.73 o
  -6   9   5       50.63       74.56      6.18 o
  -5   9   5       14.72       11.79      3.43 o
  -4   9   5        3.00        0.23      2.69 o
  -3   9   5        2.80        0.53      2.60 o
  -2   9   5       71.14       47.80      6.04 o
  -1   9   5      127.94      124.79      5.27 o
   0   9   5       40.68       25.98      2.67 o
   1   9   5      355.97      296.76      6.01 o
   2   9   5        0.79       -1.23      1.23 o
   3   9   5      568.44      568.24      9.27 o
   4   9   5       80.53       74.07      2.69 o
   5   9   5      120.83      123.90      3.40 o
   6   9   5      294.41      262.23      5.08 o
   7   9   5      633.22      592.96     10.90 o
   8   9   5       29.87       20.69      2.87 o
   9   9   5      173.13      186.14      6.17 o
  10   9   5       41.69       37.34      3.49 o
  11   9   5        0.08       -0.05      2.71 o
  12   9   5        7.22        1.28      3.06 o
  13   9   5       16.50       20.64      4.08 o
  14   9   5        0.00        0.39      3.72 o
  15   9   5       15.17       19.90      4.85 o
  -6  10   5       21.85       29.58      4.41 o
  -5  10   5        9.11        9.69      5.39 o
  -4  10   5        1.18        0.16      3.06 o
  -3  10   5        5.98        2.09      2.96 o
  -2  10   5       33.75       33.76      3.99 o
  -1  10   5        7.63        7.00      2.37 o
   0  10   5       23.17       20.29      2.90 o
   1  10   5       70.13       55.03      5.24 o
   2  10   5       22.51       31.57      2.46 o
   3  10   5       15.87       27.98      2.24 o
   4  10   5       39.05       28.93      2.61 o
   5  10   5      148.62      160.28      7.73 o
   6  10   5      307.75      318.42      8.53 o
   7  10   5       33.92       43.12      3.58 o
   8  10   5       24.45       28.88      3.16 o
   9  10   5        9.20       12.18      3.18 o
  10  10   5       10.23       15.27      3.59 o
  11  10   5        0.37       -0.61      3.28 o
  12  10   5       30.49       28.96      3.63 o
  13  10   5       96.17       97.48      5.76 o
  14  10   5        0.17        0.38      3.85 o
  -5  11   5       15.22       17.84      4.23 o
  -4  11   5       21.12       25.03      5.52 o
  -3  11   5       11.67       10.10      3.52 o
  -2  11   5        0.19       -1.09      2.88 o
  -1  11   5        6.96        2.52      2.88 o
   0  11   5        1.19        2.75      2.94 o
   1  11   5        1.33        3.63      5.65 o
   2  11   5        4.57        5.61      2.53 o
   3  11   5        0.02       -2.85      2.85 o
   4  11   5       26.44       28.18      4.29 o
   5  11   5       54.02       59.92      3.97 o
   6  11   5        0.19        0.08      2.03 o
   7  11   5        7.42        9.45      2.51 o
   8  11   5       48.00       51.22      3.20 o
   9  11   5       34.52       30.17      2.87 o
  10  11   5       14.87       12.70      2.76 o
  11  11   5        0.03        3.27      2.46 o
  12  11   5        4.60        8.28      3.72 o
  13  11   5        0.06        3.02      3.90 o
  14  11   5        0.05        5.92      3.91 o
  -4  12   5        8.71       14.20      4.18 o
  -3  12   5       29.29       40.71      5.19 o
  -2  12   5        5.12       -4.20      4.20 o
  -1  12   5        0.67       -3.15      3.94 o
   0  12   5       15.27       14.22      4.18 o
   1  12   5        1.71        0.85      3.14 o
   2  12   5       23.23       19.11      3.07 o
   3  12   5       32.83       34.63      3.67 o
   4  12   5       46.17       55.96      4.03 o
   5  12   5       98.94       87.20      4.74 o
   6  12   5       32.27       36.75      4.26 o
   7  12   5       24.43       17.89      2.85 o
   8  12   5        0.25        0.65      2.16 o
   9  12   5       69.53       64.05      5.35 o
  10  12   5       26.95       27.77      4.10 o
  11  12   5        0.27       -1.71      2.96 o
  12  12   5        1.81        0.18      3.22 o
  13  12   5        2.49        0.13      5.12 o
  14  12   5        9.24       14.19      6.04 o
  -3  13   5        1.65       -0.53      5.26 o
  -2  13   5       23.78       29.43      7.36 o
  -1  13   5       15.10        4.20      5.52 o
   0  13   5        0.02        1.05      4.47 o
   1  13   5        0.89        1.06      3.52 o
   2  13   5       31.88       33.33      5.13 o
   3  13   5       14.69       16.06      3.03 o
   4  13   5        3.82        0.57      2.47 o
   5  13   5       39.77       39.65      3.79 o
   6  13   5       22.43       21.94      3.20 o
   7  13   5        4.37        5.66      3.00 o
   8  13   5        5.40        2.10      4.47 o
   9  13   5        5.74        9.46      5.52 o
  10  13   5        6.73       16.03      6.04 o
  11  13   5        0.75       -4.20      4.20 o
  12  13   5        0.66        5.78      5.52 o
  13  13   5       11.81       17.34      6.31 o
  -1  14   5       38.11       39.15      8.41 o
   0  14   5      101.90      144.52     12.88 o
   1  14   5        0.14       -1.09      5.65 o
   2  14   5       20.16       27.24      3.93 o
   3  14   5        1.37       -2.18      3.33 o
   4  14   5       43.13       43.17      5.48 o
   5  14   5        3.32       -1.37      4.07 o
   6  14   5        0.27        3.01      3.62 o
   7  14   5        0.11       -4.47      4.47 o
   8  14   5        0.07       -2.89      4.47 o
   9  14   5       10.79        9.20      5.78 o
  10  14   5       23.38       29.17      7.09 o
  11  14   5        4.25        4.73      5.26 o
  12  14   5        0.52       -3.42      4.73 o
   1  15   5       56.62       64.12      9.20 o
   2  15   5        1.20        4.73      5.52 o
   3  15   5        2.27        2.24      5.26 o
   4  15   5        5.32        3.28      3.90 o
   5  15   5        0.03       16.82      6.57 o
   6  15   5       14.01       12.88      6.31 o
   7  15   5        1.06       -1.58      5.26 o
   8  15   5       45.98       43.09      8.15 o
   9  15   5        8.30       16.82      6.57 o
  10  15   5        3.26        8.67      5.78 o
  11  15   5        1.74        6.57      4.99 o
   3  16   5        4.72        9.72      6.57 o
   4  16   5        0.12        5.78      6.31 o
   5  16   5        0.14        3.94      6.31 o
   6  16   5        0.74        0.53      5.78 o
   7  16   5        0.17       -5.26      5.26 o
   8  16   5        0.02       -3.68      5.52 o
   9  16   5       28.35       30.48      7.88 o
  -4 -16   6        4.77       12.35      5.26 o
  -3 -16   6        1.76       -3.94      4.73 o
  -7 -15   6        0.07        1.58      3.15 o
  -6 -15   6       16.78       10.77      4.47 o
  -5 -15   6        5.15        5.52      4.47 o
  -4 -15   6        5.85        2.10      4.47 o
  -3 -15   6       41.52       40.99      6.83 o
  -2 -15   6       21.24       23.12      6.31 o
  -1 -15   6       56.52       50.98      7.62 o
   0 -15   6       18.13       15.77      6.04 o
   1 -15   6        0.00       -0.53      4.73 o
  -9 -14   6        8.55        2.10      4.20 o
  -8 -14   6        2.02        3.68      4.20 o
  -7 -14   6        4.93        4.14      2.33 o
  -6 -14   6        3.00        7.51      2.71 o
  -5 -14   6       13.63       11.52      3.15 o
  -4 -14   6        2.26       -2.89      3.42 o
  -3 -14   6       24.56       29.96      5.78 o
  -2 -14   6       18.75       26.01      5.52 o
  -1 -14   6        0.34        1.31      4.47 o
   0 -14   6        0.92        0.79      4.47 o
   1 -14   6        1.82        2.63      4.99 o
   2 -14   6        0.02        5.26      5.52 o
   3 -14   6        7.19       13.66      6.31 o
 -10 -13   6        2.20        7.82      3.53 o
  -9 -13   6       22.41       22.33      4.86 o
  -8 -13   6       17.25       18.66      5.26 o
  -7 -13   6       54.58       62.74      4.08 o
  -6 -13   6        7.90        8.45      2.65 o
  -5 -13   6       22.36       22.57      5.39 o
  -4 -13   6       30.65       33.08      3.97 o
  -3 -13   6       25.28       27.49      3.81 o
  -2 -13   6        0.99        5.78      3.94 o
  -1 -13   6       21.38       19.97      5.26 o
   0 -13   6       54.06       58.07      7.36 o
   1 -13   6      121.44      127.44     10.51 o
   2 -13   6        6.75        6.57      5.26 o
   3 -13   6        1.60        6.83      5.52 o
   4 -13   6        3.87        1.31      5.52 o
   5 -13   6        8.99        0.79      5.78 o
 -11 -12   6        2.40        1.91      3.53 o
 -10 -12   6       12.76       18.26      3.97 o
  -9 -12   6        0.07        1.59      3.22 o
  -8 -12   6        7.36        8.01      4.60 o
  -7 -12   6        6.83        4.63      2.13 o
  -6 -12   6        2.26       -0.49      1.72 o
  -5 -12   6       44.44       39.50      3.45 o
  -4 -12   6        0.02       -0.72      2.36 o
  -3 -12   6       77.61       77.24      7.23 o
  -2 -12   6       67.36       68.11      4.92 o
  -1 -12   6       42.82       40.55      4.09 o
   0 -12   6        2.95        4.20      3.94 o
   1 -12   6        2.04        3.94      4.73 o
   2 -12   6        2.44        5.52      4.99 o
   3 -12   6       83.62       65.96      8.67 o
   4 -12   6        5.46       -0.26      4.99 o
   5 -12   6        1.72        0.53      4.99 o
   6 -12   6        3.86       -3.94      5.52 o
 -11 -11   6        5.00        8.12      3.47 o
 -10 -11   6        0.43        2.86      3.09 o
  -9 -11   6       37.86       35.26      7.49 o
  -8 -11   6        2.18        4.84      2.90 o
  -7 -11   6       43.24       45.48      4.23 o
  -6 -11   6        4.43        5.27      1.72 o
  -5 -11   6        0.08       -1.56      1.56 o
  -4 -11   6       90.42       90.32      4.08 o
  -3 -11   6       26.23       24.92      3.06 o
  -2 -11   6       85.99       85.37      5.11 o
  -1 -11   6        7.98       10.98      2.89 o
   0 -11   6       30.86       39.20      6.18 o
   1 -11   6       43.73       47.30      6.57 o
   2 -11   6       19.66       28.38      6.04 o
   3 -11   6       43.04       36.26      6.57 o
   4 -11   6        0.52       -2.63      4.20 o
   5 -11   6        5.34        0.53      4.99 o
   6 -11   6        7.16       13.40      6.83 o
   7 -11   6        2.50       -5.26      5.26 o
 -11 -10   6        6.60       13.84      3.97 o
 -10 -10   6       14.79       13.94      6.18 o
  -9 -10   6        0.55        3.52      2.82 o
  -8 -10   6       43.77       47.83      4.29 o
  -7 -10   6       16.94       15.90      2.37 o
  -6 -10   6        2.01        1.98      1.15 o
  -5 -10   6       81.80       78.37      2.42 o
  -4 -10   6       63.54       69.94      2.64 o
  -3 -10   6      119.83      131.29      4.12 o
  -2 -10   6       17.01       22.77      2.00 o
  -1 -10   6       55.44       59.03      4.18 o
   0 -10   6       42.36       46.90      4.09 o
   1 -10   6       19.34       22.92      7.88 o
   2 -10   6       42.08       45.20      6.31 o
   3 -10   6      310.04      295.62     15.24 o
   4 -10   6        0.11        3.15      4.20 o
   5 -10   6       11.79        9.99      5.52 o
   6 -10   6        4.12        2.36      5.26 o
   7 -10   6       20.64        3.94      6.04 o
   8 -10   6        5.53       -5.26      5.26 o
 -12  -9   6        4.42        2.22      3.45 o
 -11  -9   6       13.82       17.23      3.74 o
 -10  -9   6        1.05       -1.20      2.52 o
  -9  -9   6       11.03       13.92      3.21 o
  -8  -9   6       38.68       41.61      4.61 o
  -7  -9   6        0.55       -0.26      1.28 o
  -6  -9   6      402.18      407.09      6.94 o
  -5  -9   6        1.85        0.48      0.94 o
  -4  -9   6       10.98       13.36      1.21 o
  -3  -9   6       48.91       49.56      1.88 o
  -2  -9   6        4.33        1.22      0.99 o
  -1  -9   6       49.22       51.63      2.49 o
   0  -9   6       17.30       23.18      2.07 o
   1  -9   6      164.67      166.77      5.41 o
   2  -9   6        0.38       -0.09      2.32 o
   3  -9   6      508.21      478.24     19.97 o
   4  -9   6        0.29       -1.31      3.94 o
   5  -9   6        7.82        0.00      4.20 o
   6  -9   6       33.70       25.49      6.57 o
   7  -9   6       19.82       21.81      6.83 o
   8  -9   6       42.24       38.63      8.93 o
   9  -9   6        6.61       27.07      8.15 o
 -12  -8   6      109.20      129.00      8.02 o
 -11  -8   6        1.84        3.87      4.86 o
 -10  -8   6        2.50        2.69      3.94 o
  -9  -8   6        6.48        6.58      2.06 o
  -8  -8   6       37.22       38.30      2.38 o
  -7  -8   6       31.13       32.26      2.10 o
  -6  -8   6       10.69       10.17      1.35 o
  -5  -8   6        8.23        9.50      1.43 o
  -4  -8   6      392.84      382.08      5.33 o
  -3  -8   6       34.93       24.31      1.29 o
  -2  -8   6       69.45       68.18      2.04 o
  -1  -8   6      100.63       98.42      2.54 o
   0  -8   6      365.34      363.16      5.66 o
   1  -8   6       10.07        7.25      1.07 o
   2  -8   6      959.98      894.52     12.47 o
   3  -8   6      383.87      409.46      8.16 o
   4  -8   6        2.35       -0.28      1.77 o
   5  -8   6        1.65       -1.43      3.68 o
   6  -8   6       30.25       34.91      4.63 o
   7  -8   6        7.80        5.52      3.53 o
   8  -8   6        0.80       -4.34      4.34 o
   9  -8   6        0.57       -2.89      3.72 o
  10  -8   6        1.68        0.22      4.34 o
 -12  -7   6       89.31      106.29      7.32 o
 -11  -7   6        0.36        6.68      3.45 o
 -10  -7   6        0.66        0.09      5.26 o
  -9  -7   6        7.73       10.59      3.61 o
  -8  -7   6       23.34       21.64      1.98 o
  -7  -7   6       38.60       35.69      2.41 o
  -6  -7   6       47.35       34.67      2.84 o
  -5  -7   6       11.01       23.70      1.92 o
  -4  -7   6       41.19       42.30      1.73 o
  -3  -7   6       45.50       42.62      1.34 o
  -2  -7   6      132.94      137.16      2.48 o
  -1  -7   6      130.96      134.22      2.89 o
   0  -7   6      193.65      200.87      3.64 o
   1  -7   6       18.01       18.87      1.00 o
   2  -7   6       14.57       14.55      1.19 o
   3  -7   6     1273.68     1268.50     16.67 o
   4  -7   6      268.31      274.60      5.65 o
   5  -7   6        4.44        0.50      1.92 o
   6  -7   6      172.77      167.92      8.08 o
   7  -7   6      137.46      148.62     10.90 o
   8  -7   6        4.48        7.42      3.89 o
   9  -7   6        0.19        0.20      3.81 o
  10  -7   6       10.20       15.68      4.92 o
  11  -7   6        0.13        0.79      6.04 o
 -12  -6   6       45.04       48.90      5.48 o
 -11  -6   6       19.01       21.95      6.83 o
 -10  -6   6        0.26        4.10      4.20 o
  -9  -6   6        7.27        5.38      1.43 o
  -8  -6   6       98.26       76.73      2.67 o
  -7  -6   6       60.45       67.17      2.37 o
  -6  -6   6        0.52        1.60      0.86 o
  -5  -6   6       10.98       12.18      1.12 o
  -4  -6   6      299.64      277.88      4.08 o
  -3  -6   6      161.36      158.32      3.02 o
  -2  -6   6      254.69      263.22      3.46 o
  -1  -6   6       11.44        8.07      0.76 o
   0  -6   6      264.63      274.99      4.16 o
   1  -6   6      607.79      600.90      7.14 o
   2  -6   6      121.19      128.69      3.04 o
   3  -6   6      160.82      159.32      3.16 o
   4  -6   6      217.21      265.04      4.85 o
   5  -6   6      183.36      173.16      4.02 o
   6  -6   6       11.48       17.52      3.53 o
   7  -6   6       32.85       28.84      4.18 o
   8  -6   6        4.74        4.58      3.28 o
   9  -6   6       18.37       17.48      4.34 o
  10  -6   6        0.33       -0.55      3.53 o
  11  -6   6       18.09       25.75      7.88 o
 -12  -5   6        0.01       -2.61      3.22 o
 -11  -5   6      129.84      140.80      7.70 o
 -10  -5   6        0.29       -2.52      3.15 o
  -9  -5   6        3.10        1.36      1.78 o
  -8  -5   6      102.13      115.89      3.23 o
  -7  -5   6        8.09        8.00      1.08 o
  -6  -5   6      141.82      129.10      2.64 o
  -5  -5   6       26.30       26.33      1.52 o
  -4  -5   6      103.54      105.28      1.81 o
  -3  -5   6       39.73       41.29      1.19 o
  -2  -5   6      212.17      174.78      2.94 o
  -1  -5   6        0.04        1.01      0.49 o
   0  -5   6      415.79      447.68      5.21 o
   1  -5   6      215.06      286.16      3.89 o
   2  -5   6       32.47       35.24      1.28 o
   3  -5   6        3.70        2.00      1.16 o
   4  -5   6       17.63       24.97      1.33 o
   5  -5   6       41.99       35.65      1.71 o
   6  -5   6        0.13       -1.19      1.19 o
   7  -5   6      239.98      225.47      9.01 o
   8  -5   6       76.24       68.74      5.57 o
   9  -5   6        3.07        4.08      3.25 o
  10  -5   6        2.61        1.63      3.40 o
  11  -5   6        1.25       -0.75      3.66 o
  12  -5   6       15.16       15.77      6.83 o
 -12  -4   6       12.70        9.13      6.57 o
 -11  -4   6      229.11      260.07     11.56 o
 -10  -4   6       47.17       43.39      5.39 o
  -9  -4   6       42.99       35.98      2.13 o
  -8  -4   6        1.56        0.51      1.21 o
  -7  -4   6        1.71        0.53      0.87 o
  -6  -4   6      123.46      102.04      2.51 o
  -5  -4   6      449.20      412.53      5.28 o
  -4  -4   6       28.74       27.28      1.33 o
  -3  -4   6      690.16      737.88     11.89 o
  -2  -4   6        1.39        5.75      0.60 o
  -1  -4   6      231.03      316.67      4.40 o
   0  -4   6     1144.24     1284.72     12.15 o
   1  -4   6      566.22      592.12      6.17 o
   2  -4   6        0.90        2.03      0.65 o
   3  -4   6        4.18        6.84      0.79 o
   4  -4   6      131.42      134.39      2.94 o
   5  -4   6       98.22      124.24      2.61 o
   6  -4   6      180.02      167.79      3.52 o
   7  -4   6        4.49        6.20      1.92 o
   8  -4   6       29.60       21.25      3.21 o
   9  -4   6        7.43        7.58      2.82 o
  10  -4   6       72.70       83.48      5.46 o
  11  -4   6        0.10       -1.07      3.26 o
  12  -4   6        1.05       -2.89      4.99 o
 -12  -3   6        8.21        9.41      8.15 o
 -11  -3   6        4.94       12.06      4.34 o
 -10  -3   6        0.47        1.86      2.65 o
  -9  -3   6       10.44        8.75      1.55 o
  -8  -3   6       58.81       50.70      2.22 o
  -7  -3   6       27.39       17.99      1.22 o
  -6  -3   6        7.12        2.00      0.78 o
  -5  -3   6      312.58      277.44      3.58 o
  -4  -3   6        3.77        3.29      0.66 o
  -3  -3   6       42.53       42.37      1.10 o
  -2  -3   6       77.29       79.62      5.52 o
  -1  -3   6       53.70       62.90      1.41 o
   0  -3   6      929.27     1064.59     12.77 o
   1  -3   6       90.02       86.47      1.60 o
   2  -3   6      260.46      325.97      3.88 o
   3  -3   6      123.68      141.94      2.37 o
   4  -3   6      104.96       76.88      1.61 o
   5  -3   6      197.25      190.97      2.88 o
   6  -3   6       23.34       23.88      1.46 o
   7  -3   6       47.51       46.21      2.22 o
   8  -3   6     1040.33      958.54     23.30 o
   9  -3   6        1.87        3.52      2.35 o
  10  -3   6       31.00       28.47      4.85 o
  11  -3   6       24.90       28.15      3.99 o
  12  -3   6        2.18        3.42      5.52 o
  13  -3   6        8.42        8.67      6.57 o
 -12  -2   6        0.51       -3.03      3.03 o
 -11  -2   6        9.89        6.49      3.52 o
 -10  -2   6        5.51        3.03      4.47 o
  -9  -2   6        1.10       -0.05      1.61 o
  -8  -2   6       20.62       21.10      1.85 o
  -7  -2   6      278.53      222.64      4.01 o
  -6  -2   6        4.28        0.79      0.82 o
  -5  -2   6      364.16      359.31      4.79 o
  -4  -2   6       20.76       20.44      1.23 o
  -3  -2   6      564.65      597.68      8.35 o
  -2  -2   6      181.30      166.86      7.88 o
  -1  -2   6      539.85      535.53     17.34 o
   0  -2   6       62.66      113.37      1.87 o
   1  -2   6     1442.32     1505.87     15.10 o
   2  -2   6     2221.31     2439.99     21.32 o
   3  -2   6      135.68      163.19      2.30 o
   4  -2   6      988.11      969.99      9.38 o
   5  -2   6      970.61      994.20      8.90 o
   6  -2   6        6.79        7.41      0.83 o
   7  -2   6      321.37      301.19      4.66 o
   8  -2   6        7.97       13.42      1.79 o
   9  -2   6       14.28       11.94      3.25 o
  10  -2   6       71.33       67.62      5.66 o
  11  -2   6       12.09       12.88      3.90 o
  12  -2   6        2.95        1.84      4.99 o
  13  -2   6       11.32       14.72      6.57 o
 -12  -1   6        2.46       -1.24      3.47 o
 -11  -1   6        0.02        1.37      2.71 o
 -10  -1   6        8.80        6.26      2.62 o
  -9  -1   6        7.75        8.87      1.50 o
  -8  -1   6       14.85       18.44      1.31 o
  -7  -1   6      173.30      144.71      3.27 o
  -6  -1   6      196.81      188.02      3.42 o
  -5  -1   6       45.20       42.03      1.34 o
  -4  -1   6      610.82      551.87      6.50 o
  -3  -1   6      427.12      379.07      5.73 o
  -2  -1   6       21.63       10.61      0.96 o
  -1  -1   6       80.92       81.20      4.99 o
   0  -1   6     3231.04     3237.48     52.68 o
   1  -1   6      122.21      133.08      1.67 o
   2  -1   6      133.27      164.00      2.19 o
   3  -1   6       88.74      108.83      1.82 o
   4  -1   6        5.91        3.87      0.59 o
   5  -1   6       23.51       30.35      1.07 o
   6  -1   6       37.63       30.78      1.20 o
   7  -1   6        0.97        0.83      0.59 o
   8  -1   6        4.83        6.00      1.18 o
   9  -1   6       43.58       36.38      4.09 o
  10  -1   6       26.50       29.92      6.31 o
  11  -1   6        3.43        3.41      3.25 o
  12  -1   6        5.17        2.36      4.73 o
  13  -1   6       10.76        9.99      6.04 o
  14  -1   6        5.28        6.57      6.31 o
 -11   0   6        2.57        1.64      2.72 o
 -10   0   6        4.65        2.17      2.71 o
  -9   0   6        4.30        3.12      3.29 o
  -8   0   6       12.86       14.21      1.34 o
  -7   0   6       12.79        8.44      1.03 o
  -6   0   6        2.01        1.38      0.75 o
  -5   0   6       71.12       61.75      1.40 o
  -4   0   6      108.90      123.36      2.17 o
  -3   0   6        7.67        6.88      0.59 o
  -2   0   6      210.54      240.74      4.67 o
  -1   0   6       63.29       62.11      1.61 o
   0   0   6     1408.76     1548.85     18.04 o
   1   0   6       62.90       78.10      1.90 o
   2   0   6       40.98       37.83      0.95 o
   3   0   6      103.68       90.00      1.76 o
   4   0   6     2624.05     2888.70     20.97 o
   5   0   6       91.15      108.68      1.79 o
   6   0   6        9.34        5.63      0.73 o
   7   0   6      266.80      282.05      3.85 o
   8   0   6      166.65      177.76      3.14 o
   9   0   6       86.18       73.33      2.83 o
  10   0   6       18.21       17.07      4.99 o
  11   0   6        2.90        3.20      3.68 o
  12   0   6       17.64       24.70      6.31 o
  13   0   6        3.80        8.93      5.52 o
  14   0   6        5.09        2.63      5.26 o
 -11   1   6        0.07        4.76      2.23 o
 -10   1   6       25.94       31.33      2.90 o
  -9   1   6        0.60        0.97      2.37 o
  -8   1   6        1.49        3.33      1.57 o
  -7   1   6      116.36      122.17      3.03 o
  -6   1   6       41.11       36.22      1.36 o
  -5   1   6        0.89        0.67      0.71 o
  -4   1   6       53.56       42.49      1.09 o
  -3   1   6       86.44       76.33      1.33 o
  -2   1   6       31.10       26.94      0.82 o
  -1   1   6      631.48      605.59      7.53 o
   0   1   6      872.88      746.77      7.74 o
   1   1   6       79.90      119.85      1.54 o
   2   1   6     1830.78     1902.73     15.22 o
   3   1   6     5842.42     5967.60     48.32 o
   4   1   6     1079.58     1171.05      9.86 o
   5   1   6     1590.86     1733.58     13.11 o
   6   1   6     2708.30     2964.34     21.93 o
   7   1   6        6.21       13.88      1.07 o
   8   1   6      153.31      177.09      2.78 o
   9   1   6        5.04        3.25      1.10 o
  10   1   6        5.97        4.16      2.31 o
  11   1   6       94.65       94.40      6.31 o
  12   1   6       80.63       96.32      6.76 o
  13   1   6       98.10      103.53     10.51 o
  14   1   6        2.89        5.78      5.52 o
 -11   2   6       38.72       53.48      6.57 o
 -10   2   6       10.95        8.81      2.45 o
  -9   2   6       12.08       10.47      2.45 o
  -8   2   6       17.53       17.89      2.45 o
  -7   2   6        2.58        0.30      1.25 o
  -6   2   6       42.54       45.85      1.86 o
  -5   2   6        0.53        1.14      0.79 o
  -4   2   6      117.81      109.41      1.99 o
  -3   2   6      120.29      134.11      2.27 o
  -2   2   6      797.46      787.08      7.45 o
  -1   2   6       68.09       77.81      1.32 o
   0   2   6      390.59      351.31      3.84 o
   1   2   6      550.42      457.64      4.78 o
   2   2   6     1264.70     1365.14     12.52 o
   3   2   6     1389.24     1323.08     10.87 o
   4   2   6      100.15       94.05      1.57 o
   5   2   6      255.89      310.47      3.33 o
   6   2   6      614.76      637.54      5.67 o
   7   2   6       24.32       25.70      1.73 o
   8   2   6       82.61       97.29      2.15 o
   9   2   6       63.72       70.25      2.17 o
  10   2   6      108.45      111.28      4.53 o
  11   2   6       73.59       72.36      4.49 o
  12   2   6        0.02       -0.95      3.02 o
  13   2   6       49.44       58.58      7.62 o
  14   2   6        4.05       -0.19      5.12 o
  15   2   6        0.17        5.78      5.26 o
 -10   3   6       10.34       11.53      3.10 o
  -9   3   6       20.42       19.86      2.93 o
  -8   3   6       64.04       72.19      4.10 o
  -7   3   6       34.75       34.30      2.22 o
  -6   3   6        0.27       -1.03      1.03 o
  -5   3   6        0.10       -0.89      0.89 o
  -4   3   6      293.24      305.24      4.22 o
  -3   3   6       11.33       12.28      0.94 o
  -2   3   6       69.50       59.60      1.49 o
  -1   3   6      125.53       99.45      1.84 o
   0   3   6      414.65      416.16      4.35 o
   1   3   6      906.05      992.57      9.10 o
   2   3   6        3.22        3.09      0.54 o
   3   3   6     4305.65     4525.66     35.31 o
   4   3   6      729.11      707.15      6.40 o
   5   3   6     3170.96     3478.45     25.44 o
   6   3   6      291.26      278.60      3.40 o
   7   3   6        1.11        2.75      0.85 o
   8   3   6       18.64       29.31      1.46 o
   9   3   6        2.69        2.78      1.01 o
  10   3   6      148.88      146.86      4.32 o
  11   3   6        2.78        1.93      1.92 o
  12   3   6       33.80       37.29      3.77 o
  13   3   6       94.56       87.74      6.39 o
  14   3   6        1.48        2.36      5.26 o
  15   3   6        0.00        8.41      6.04 o
 -10   4   6        1.49        2.95      3.01 o
  -9   4   6        1.08        2.09      2.89 o
  -8   4   6        4.75        5.79      2.35 o
  -7   4   6        0.48       -1.29      1.50 o
  -6   4   6       12.89       14.51      1.74 o
  -5   4   6       20.04       26.25      1.75 o
  -4   4   6       61.68       56.03      1.95 o
  -3   4   6        3.11        5.75      0.90 o
  -2   4   6      750.39      799.91      7.60 o
  -1   4   6       11.81       19.84      0.77 o
   0   4   6      197.94      182.61      2.17 o
   1   4   6       59.71       71.51      1.53 o
   2   4   6       28.99       32.20      1.15 o
   3   4   6        3.34        3.58      0.55 o
   4   4   6      448.85      485.77      4.78 o
   5   4   6      134.07      165.86      2.27 o
   6   4   6       54.10       78.87      2.78 o
   7   4   6       56.32       54.14      1.46 o
   8   4   6        2.13        3.31      0.71 o
   9   4   6       30.62       41.80      1.75 o
  10   4   6       21.82       20.95      2.06 o
  11   4   6       69.23       63.17      3.58 o
  12   4   6       10.57        6.14      2.62 o
  13   4   6       84.02       80.15      8.93 o
  14   4   6        0.04       -1.31      4.73 o
  15   4   6        1.33        0.53      5.52 o
  -9   5   6       10.50       14.98      4.73 o
  -8   5   6       28.87       19.97      3.66 o
  -7   5   6       76.33       83.57      4.49 o
  -6   5   6       10.15        5.34      2.59 o
  -5   5   6        3.14        1.29      1.39 o
  -4   5   6       21.81       18.67      1.73 o
  -3   5   6       30.69       22.91      1.31 o
  -2   5   6      309.68      285.93      4.93 o
  -1   5   6       56.98       51.23      1.31 o
   0   5   6      146.61      137.74      2.03 o
   1   5   6       91.10       84.56      1.84 o
   2   5   6      175.52      180.22      2.57 o
   3   5   6      489.23      538.11      5.53 o
   4   5   6      366.27      406.54      4.33 o
   5   5   6       14.44       14.70      0.91 o
   6   5   6      670.52      744.73      8.47 o
   7   5   6      274.67      273.09      3.55 o
   8   5   6       49.74       42.32      1.62 o
   9   5   6      211.47      183.14      3.63 o
  10   5   6        0.46        0.23      1.98 o
  11   5   6       33.66       32.77      4.32 o
  12   5   6       20.08       18.81      3.90 o
  13   5   6      133.93      125.60     11.04 o
  14   5   6       44.35       37.05      7.09 o
  15   5   6        0.78       -0.53      5.26 o
  -9   6   6        4.01        6.31      4.20 o
  -8   6   6      102.38      113.25      9.20 o
  -7   6   6       20.72       23.39      4.73 o
  -6   6   6       16.64       11.59      2.54 o
  -5   6   6        5.12        3.64      1.81 o
  -4   6   6       11.11       11.13      1.44 o
  -3   6   6        7.21        4.19      1.20 o
  -2   6   6       47.31       44.01      1.62 o
  -1   6   6        1.78        2.22      0.69 o
   0   6   6       22.00       19.63      1.08 o
   1   6   6     1337.06     1431.46     13.51 o
   2   6   6        0.80        1.60      0.74 o
   3   6   6        3.44        4.37      0.80 o
   4   6   6      182.81      189.52      3.00 o
   5   6   6       14.66       16.10      1.03 o
   6   6   6       17.94       17.42      1.38 o
   7   6   6       14.31       21.47      1.61 o
   8   6   6       20.82       26.04      1.37 o
   9   6   6      794.98      772.95      9.95 o
  10   6   6        1.09       -1.23      1.47 o
  11   6   6      119.51      119.83      5.61 o
  12   6   6      103.32       85.61      6.31 o
  13   6   6        0.01        6.31      4.73 o
  14   6   6       81.74       78.83      9.46 o
  15   6   6       41.09       28.38      7.62 o
  -8   7   6        8.98        7.88      4.99 o
  -7   7   6       53.33       55.44      7.09 o
  -6   7   6       27.06       25.75      5.26 o
  -5   7   6        2.69       -1.92      3.42 o
  -4   7   6       96.47       83.58      4.21 o
  -3   7   6      184.44      181.93      5.09 o
  -2   7   6       51.76       59.29      2.32 o
  -1   7   6       61.54       69.54      2.15 o
   0   7   6       58.11       57.67      2.38 o
   1   7   6        6.79        8.37      1.02 o
   2   7   6        1.06        5.03      1.05 o
   3   7   6        6.72       11.87      1.04 o
   4   7   6       40.55       31.86      1.42 o
   5   7   6      180.50      185.85      3.56 o
   6   7   6      104.66       98.11      2.17 o
   7   7   6      240.01      228.97      3.69 o
   8   7   6       19.43       19.26      1.42 o
   9   7   6      199.31      208.93      4.96 o
  10   7   6        2.04       -1.92      1.92 o
  11   7   6        9.85        9.24      2.67 o
  12   7   6      103.01      116.05      8.93 o
  13   7   6        0.00       -1.73      3.06 o
  14   7   6        0.11        5.78      4.99 o
  15   7   6       67.10       69.37      9.20 o
  -7   8   6        2.39        4.20      4.73 o
  -6   8   6       42.78       41.52      6.57 o
  -5   8   6       11.41        9.67      2.84 o
  -4   8   6        0.18       -2.21      2.21 o
  -3   8   6       22.48       16.21      3.42 o
  -2   8   6       76.35       68.28      3.82 o
  -1   8   6        0.01       -0.74      1.17 o
   0   8   6        0.08       -0.93      0.93 o
   1   8   6      379.81      372.59      6.64 o
   2   8   6        0.00       -0.97      0.97 o
   3   8   6      412.85      382.59      5.37 o
   4   8   6      126.03      136.11      2.95 o
   5   8   6      361.71      337.80      5.34 o
   6   8   6       24.26       32.70      1.74 o
   7   8   6        4.13        6.75      1.41 o
   8   8   6       14.92        9.80      1.84 o
   9   8   6      198.15      185.35      5.61 o
  10   8   6      132.18      140.92      5.86 o
  11   8   6        3.59        1.97      2.35 o
  12   8   6        9.65        2.76      3.28 o
  13   8   6        0.04        0.53      3.16 o
  14   8   6       10.99        8.15      5.26 o
  15   8   6       11.78       12.61      6.31 o
  -7   9   6        2.15        8.67      5.26 o
  -6   9   6       19.63       22.94      3.28 o
  -5   9   6        1.35       -2.50      2.50 o
  -4   9   6       10.43        8.15      3.42 o
  -3   9   6        0.51       -0.75      2.50 o
  -2   9   6        1.43       -0.87      2.32 o
  -1   9   6       11.88        7.37      2.08 o
   0   9   6        6.58        4.53      1.84 o
   1   9   6       79.06       70.18      2.94 o
   2   9   6        0.36        1.53      1.34 o
   3   9   6      123.19      134.32      3.35 o
   4   9   6       16.79       20.00      1.81 o
   5   9   6       12.85       16.43      1.72 o
   6   9   6      140.10      146.35      4.05 o
   7   9   6       15.86       15.68      2.31 o
   8   9   6       45.12       39.45      3.39 o
   9   9   6       96.26      105.65      5.20 o
  10   9   6       33.71       35.60      8.27 o
  11   9   6        3.81       12.61      3.34 o
  12   9   6        5.66        4.34      3.33 o
  13   9   6        8.17        8.42      3.81 o
  14   9   6       21.53       25.23      7.09 o
  15   9   6       10.62       10.90      4.34 o
  -6  10   6       12.38       10.76      2.86 o
  -5  10   6        5.66        2.03      3.28 o
  -4  10   6        0.30       -0.61      3.81 o
  -3  10   6        7.20        5.91      3.16 o
  -2  10   6        6.28        4.70      2.88 o
  -1  10   6       32.68       30.20      3.99 o
   0  10   6       17.67       20.22      3.00 o
   1  10   6       22.83       18.52      2.62 o
   2  10   6      253.09      265.76      6.34 o
   3  10   6        3.67        1.41      1.59 o
   4  10   6        0.18        0.84      1.89 o
   5  10   6       35.78       33.84      2.95 o
   6  10   6      175.62      192.09      6.66 o
   7  10   6       73.75       66.81      4.18 o
   8  10   6      191.88      172.41     10.78 o
   9  10   6       59.97       62.65      4.24 o
  10  10   6       67.75       56.93      4.87 o
  11  10   6        5.35        6.04      3.25 o
  12  10   6        0.74        2.47      3.33 o
  13  10   6        1.38        5.52      3.52 o
  14  10   6        9.43        3.95      7.23 o
  -5  11   6       38.27       40.24      4.67 o
  -4  11   6        0.78       -0.30      3.55 o
  -3  11   6        4.89        8.78      3.66 o
  -2  11   6        6.92        7.04      3.25 o
  -1  11   6        1.35       -2.45      2.77 o
   0  11   6       67.76       61.57      5.16 o
   1  11   6       29.65       34.32      4.46 o
   2  11   6       23.42       23.48      3.33 o
   3  11   6       80.50       81.81      4.63 o
   4  11   6        2.20        4.03      2.31 o
   5  11   6        9.17       10.28      2.63 o
   6  11   6       43.35       34.03      3.29 o
   7  11   6        4.55        2.45      2.20 o
   8  11   6       23.41       22.10      3.47 o
   9  11   6        0.21        0.81      2.61 o
  10  11   6        0.00       -1.14      3.42 o
  11  11   6       41.38       29.05      4.46 o
  12  11   6        6.39        0.50      3.59 o
  13  11   6       16.23        5.61      4.08 o
  14  11   6        0.08        0.46      4.47 o
  -4  12   6       10.96       20.76      6.31 o
  -3  12   6       18.45       15.29      4.36 o
  -2  12   6       15.16        9.61     11.17 o
  -1  12   6        0.00       -2.79      2.79 o
   0  12   6        1.97        0.26      4.73 o
   1  12   6       51.23       39.42      6.83 o
   2  12   6       77.02       77.01      4.84 o
   3  12   6       17.42       17.28      3.42 o
   4  12   6        3.40        4.97      2.34 o
   5  12   6        7.27        5.68      2.32 o
   6  12   6       24.19       20.01      3.00 o
   7  12   6        0.74       -1.56      2.05 o
   8  12   6        2.52        1.12      2.28 o
   9  12   6       33.89       43.17      4.85 o
  10  12   6        0.00        3.04      2.96 o
  11  12   6        8.65        2.66      3.55 o
  12  12   6        7.57        5.78      3.72 o
  13  12   6       21.44       21.64      4.83 o
  14  12   6        2.27        0.79      4.47 o
  -2  13   6       20.99       18.24      4.63 o
  -1  13   6        0.00        1.31      5.26 o
   0  13   6        1.48        0.53      4.73 o
   1  13   6       19.75       11.70      3.89 o
   2  13   6       37.54       26.50      3.70 o
   3  13   6        1.37        1.70      2.62 o
   4  13   6        0.16        0.33      2.36 o
   5  13   6        7.15        3.95      2.61 o
   6  13   6        2.36        2.52      2.47 o
   7  13   6        0.31       -1.77      2.59 o
   8  13   6       15.34       17.48      3.31 o
   9  13   6        5.85       13.66      6.04 o
  10  13   6        5.34        1.58      4.99 o
  11  13   6        8.33       31.01      7.36 o
  12  13   6        3.14        9.46      5.78 o
  13  13   6       12.78       16.82      6.31 o
  -1  14   6       39.44       36.79      8.41 o
   0  14   6       13.90       27.59      7.62 o
   1  14   6       17.51       19.75      4.82 o
   2  14   6       37.09       48.62      5.57 o
   3  14   6        5.23        8.24      3.29 o
   4  14   6        0.13        0.56      2.70 o
   5  14   6        0.75        2.71      3.59 o
   6  14   6       46.46       52.50      6.83 o
   7  14   6        0.00       -4.18      4.60 o
   8  14   6        1.44       -2.10      4.47 o
   9  14   6        2.46        0.53      4.99 o
  10  14   6        2.13        0.79      4.73 o
  11  14   6        3.22        1.05      5.78 o
  12  14   6        0.54       -1.58      4.99 o
   1  15   6       11.95       18.13      7.09 o
   2  15   6        0.36       -4.99      4.99 o
   3  15   6        5.27        4.47      5.78 o
   4  15   6       21.14       32.03      7.36 o
   5  15   6        0.27        7.62      4.09 o
   6  15   6        0.93       -1.58      5.78 o
   7  15   6        0.14       -3.42      4.99 o
   8  15   6        7.99       12.88      6.31 o
   9  15   6        8.88       15.24      6.83 o
  10  15   6        0.48        1.05      5.26 o
  11  15   6        1.48        7.09      6.04 o
   4  16   6        0.93        1.31      5.52 o
   5  16   6        4.38        9.99      7.36 o
   6  16   6        0.68       -1.58      6.04 o
   7  16   6        3.62        2.63      6.31 o
   8  16   6        0.64        1.84      6.31 o
   9  16   6        1.33        6.83      6.31 o
  -6 -15   7       31.19       37.05      4.20 o
  -5 -15   7       10.66        5.52      3.68 o
  -4 -15   7        9.46       17.87      4.99 o
  -3 -15   7        0.18        3.68      4.47 o
  -2 -15   7        5.78        4.99      4.47 o
  -1 -15   7       11.41       13.40      5.78 o
   0 -15   7        0.21       -3.94      4.47 o
   1 -15   7       20.22       31.53      7.09 o
  -8 -14   7       12.74       14.19      5.26 o
  -7 -14   7        1.71        2.63      3.94 o
  -6 -14   7        0.16        3.78      2.23 o
  -5 -14   7       12.44       12.25      4.73 o
  -4 -14   7        5.73        3.28      2.96 o
  -3 -14   7        8.30        4.73      4.20 o
  -2 -14   7        0.10        6.83      4.73 o
  -1 -14   7       46.56       55.97      7.36 o
   0 -14   7       76.30       79.09      8.67 o
   1 -14   7        8.80        9.99      5.78 o
   2 -14   7        1.52        4.47      4.99 o
   3 -14   7        0.86        1.05      5.26 o
  -9 -13   7        0.42       -1.22      2.96 o
  -8 -13   7        2.38        4.73      3.22 o
  -7 -13   7        0.25        1.05      3.42 o
  -6 -13   7       12.68       13.93      4.47 o
  -5 -13   7        9.84       11.43      2.71 o
  -4 -13   7       41.12       41.15      6.96 o
  -3 -13   7        1.58        1.44      2.65 o
  -2 -13   7        9.21        7.88      3.16 o
  -1 -13   7        8.00        7.09      4.47 o
   0 -13   7       22.88       21.81      5.52 o
   1 -13   7       13.78        9.72      5.26 o
   2 -13   7        8.56        6.04      5.26 o
   3 -13   7        1.88        1.84      5.26 o
   4 -13   7        9.57       14.72      6.31 o
   5 -13   7       19.25       29.17      7.36 o
 -10 -12   7        3.47        5.73      3.55 o
  -9 -12   7        3.05        8.06      3.28 o
  -8 -12   7        9.45        8.55      3.28 o
  -7 -12   7      176.75      212.74      8.75 o
  -6 -12   7      123.67      120.17      6.47 o
  -5 -12   7        0.22        0.45      2.00 o
  -4 -12   7       88.71       89.08      4.98 o
  -3 -12   7        1.26        0.43      7.62 o
  -2 -12   7       82.18       88.68      5.38 o
  -1 -12   7       26.67       24.71      7.49 o
   0 -12   7        1.23       -1.58      3.68 o
   1 -12   7       17.96       28.90      5.52 o
   2 -12   7        1.52       -2.10      3.94 o
   3 -12   7       28.17       29.17      6.31 o
   4 -12   7        6.01        1.58      4.73 o
   5 -12   7        0.10        3.68      5.26 o
   6 -12   7       29.00       32.58      8.15 o
 -11 -11   7        5.01        6.02      3.40 o
 -10 -11   7       30.83       41.16      4.74 o
  -9 -11   7        0.37       -0.36      3.55 o
  -8 -11   7       23.36       18.52      4.60 o
  -7 -11   7       35.84       31.43      3.91 o
  -6 -11   7       39.09       41.42      5.12 o
  -5 -11   7       45.68       40.73      2.47 o
  -4 -11   7      102.34       88.10      3.94 o
  -3 -11   7      137.14      136.06      5.91 o
  -2 -11   7      254.24      242.84      8.27 o
  -1 -11   7       72.74       74.15      4.83 o
   0 -11   7       52.36       48.88      4.36 o
   1 -11   7       83.67       76.15      5.52 o
   2 -11   7       11.60       10.25      4.73 o
   3 -11   7       12.37       18.66      5.78 o
   4 -11   7      126.79      120.61     10.77 o
   5 -11   7       24.96       27.59      6.83 o
   6 -11   7       46.57       60.44      9.20 o
   7 -11   7        0.49        0.00      6.31 o
 -11 -10   7       15.42       18.49      4.22 o
 -10 -10   7        4.41        5.96      3.28 o
  -9 -10   7       42.05       47.47      4.66 o
  -8 -10   7        3.23        2.60      2.06 o
  -7 -10   7       92.24       90.01      4.28 o
  -6 -10   7       46.10       45.96      2.65 o
  -5 -10   7       15.85       22.92      2.84 o
  -4 -10   7       48.58       43.31      2.39 o
  -3 -10   7       22.38       21.48      1.54 o
  -2 -10   7        4.19        3.65      1.41 o
  -1 -10   7       28.32       30.10      4.47 o
   0 -10   7        0.22        4.02      2.39 o
   1 -10   7       21.98       27.74      3.43 o
   2 -10   7       38.96       38.67      4.86 o
   3 -10   7      146.99      162.92     11.30 o
   4 -10   7       11.51       10.51      4.73 o
   5 -10   7        0.03        1.31      4.99 o
   6 -10   7        1.42        4.73      4.99 o
   7 -10   7        1.68       -4.73      4.73 o
   8 -10   7        1.63       -5.26      5.26 o
 -11  -9   7       35.70       42.62      7.23 o
 -10  -9   7        3.44        2.81      2.86 o
  -9  -9   7       57.60       72.59      4.26 o
  -8  -9   7       13.50       12.45      2.24 o
  -7  -9   7        0.66       -0.13      1.33 o
  -6  -9   7        7.57        9.63      1.56 o
  -5  -9   7      162.89      153.47      4.17 o
  -4  -9   7      216.77      228.67      5.19 o
  -3  -9   7       14.69       17.43      1.23 o
  -2  -9   7       20.65       26.92      1.55 o
  -1  -9   7      175.73      141.12      3.54 o
   0  -9   7        3.62        7.40      1.51 o
   1  -9   7        0.38       -0.70      1.56 o
   2  -9   7       27.04       28.49      3.43 o
   3  -9   7        3.57        4.26      2.77 o
   4  -9   7        0.57        0.79      4.20 o
   5  -9   7       41.21       40.73      7.09 o
   6  -9   7        3.78        2.36      4.47 o
   7  -9   7        5.90       14.72      6.31 o
   8  -9   7        5.94        6.31      6.31 o
   9  -9   7        2.31        4.47      6.04 o
 -12  -8   7        1.50        5.88      3.65 o
 -11  -8   7       23.22       23.01      4.60 o
 -10  -8   7        0.50       -2.58      2.58 o
  -9  -8   7        9.18        5.61      2.24 o
  -8  -8   7        0.01        1.50      1.45 o
  -7  -8   7        6.84        8.84      1.55 o
  -6  -8   7        6.29        8.61      1.38 o
  -5  -8   7      113.80      115.01      3.06 o
  -4  -8   7      647.21      631.59     10.03 o
  -3  -8   7       81.92       67.96      4.62 o
  -2  -8   7        1.89        4.39      0.92 o
  -1  -8   7        5.69        4.07      1.07 o
   0  -8   7       53.03       49.73      2.11 o
   1  -8   7      102.40       82.33      3.18 o
   2  -8   7        4.65        0.90      1.74 o
   3  -8   7       37.82       33.12      3.94 o
   4  -8   7      274.61      269.36      9.56 o
   5  -8   7       31.78       38.63      6.31 o
   6  -8   7       77.86       85.93      8.93 o
   7  -8   7       80.44       91.44      9.72 o
   8  -8   7        6.97        7.36      6.04 o
   9  -8   7       32.39       14.98      7.36 o
  10  -8   7       32.48       23.91      8.41 o
 -12  -7   7        0.10       -0.05      3.34 o
 -11  -7   7       51.01       52.17      5.29 o
 -10  -7   7       42.55       48.22      5.52 o
  -9  -7   7      109.56      118.29      6.02 o
  -8  -7   7       46.95       43.52      2.40 o
  -7  -7   7        0.17        0.86      1.21 o
  -6  -7   7      102.85       99.52      3.10 o
  -5  -7   7      784.01      723.62      9.87 o
  -4  -7   7       78.91       66.30      2.18 o
  -3  -7   7      116.68      121.63      3.14 o
  -2  -7   7        8.82       10.60      0.84 o
  -1  -7   7      844.53      851.22      9.43 o
   0  -7   7       29.52       28.60      1.41 o
   1  -7   7      475.13      442.33      5.80 o
   2  -7   7      112.90       87.16      4.08 o
   3  -7   7      349.14      345.99      6.22 o
   4  -7   7      299.19      296.58      5.87 o
   5  -7   7      202.80      215.78      6.53 o
   6  -7   7       40.00       41.97     10.12 o
   7  -7   7       57.68       67.88      5.76 o
   8  -7   7        0.86        4.73      3.33 o
   9  -7   7       12.28        7.01      4.08 o
  10  -7   7        1.46        2.14      4.41 o
  11  -7   7       17.47       32.85      8.93 o
 -12  -6   7        0.89       -0.80      3.40 o
 -11  -6   7        1.62       -3.23      5.78 o
 -10  -6   7       28.57       25.36      2.94 o
  -9  -6   7      111.99      110.05      3.90 o
  -8  -6   7       42.64       38.66      2.02 o
  -7  -6   7       90.94       93.01      2.71 o
  -6  -6   7        1.64        0.68      0.89 o
  -5  -6   7      631.01      605.45      8.32 o
  -4  -6   7      607.34      591.10      8.74 o
  -3  -6   7       22.02       27.74      1.38 o
  -2  -6   7      542.78      542.40      7.36 o
  -1  -6   7      711.06      684.83      7.55 o
   0  -6   7       26.99       32.71      1.33 o
   1  -6   7      269.28      280.26      4.00 o
   2  -6   7      244.23      226.23      4.01 o
   3  -6   7        6.62       10.03      1.09 o
   4  -6   7      145.04      150.99      3.50 o
   5  -6   7       10.94        6.25      1.38 o
   6  -6   7      171.61      159.23      5.75 o
   7  -6   7       41.51       33.57      4.65 o
   8  -6   7       17.35       23.95      4.36 o
   9  -6   7        1.81       -2.12      3.25 o
  10  -6   7       27.97       29.69      5.27 o
  11  -6   7        9.54       10.09      4.53 o
 -12  -5   7       11.07       14.72      9.33 o
 -11  -5   7        0.31        5.97      3.40 o
 -10  -5   7       13.60       11.77      2.51 o
  -9  -5   7        0.25        0.86      1.39 o
  -8  -5   7      122.74      106.81      3.10 o
  -7  -5   7       14.69       14.68      1.36 o
  -6  -5   7        2.31        3.01      0.89 o
  -5  -5   7       59.61       52.82      1.52 o
  -4  -5   7      591.68      564.40      6.82 o
  -3  -5   7      103.94       87.73      2.71 o
  -2  -5   7       20.34       20.46      1.36 o
  -1  -5   7      435.12      381.83      5.38 o
   0  -5   7       30.07       49.02      1.21 o
   1  -5   7      123.04      119.51      2.20 o
   2  -5   7        5.30        6.13      1.20 o
   3  -5   7        7.52        5.99      1.05 o
   4  -5   7      403.19      437.56      5.63 o
   5  -5   7      125.20      150.28      3.25 o
   6  -5   7       79.98       80.56      3.05 o
   7  -5   7       76.67       63.62      5.02 o
   8  -5   7       41.22       31.14      4.45 o
   9  -5   7       16.06       17.35      6.57 o
  10  -5   7        6.81        3.93      3.70 o
  11  -5   7       29.18       30.33      5.54 o
  12  -5   7        0.98        8.93      5.78 o
 -12  -4   7       12.33        8.05      3.84 o
 -11  -4   7       20.68       33.17      5.78 o
 -10  -4   7        0.11       -2.58      2.58 o
  -9  -4   7       52.42       45.75      2.66 o
  -8  -4   7        3.67        0.61      1.14 o
  -7  -4   7       79.61       73.14      3.09 o
  -6  -4   7      102.33      101.03      2.46 o
  -5  -4   7        3.55        7.50      0.73 o
  -4  -4   7      641.06      705.43     10.08 o
  -3  -4   7      172.63      202.06      4.96 o
  -2  -4   7      204.38      215.04      3.64 o
  -1  -4   7       61.61       61.02      1.67 o
   0  -4   7      411.15      430.16      5.27 o
   1  -4   7      860.00     1039.69     10.17 o
   2  -4   7       39.77       38.34      1.22 o
   3  -4   7        7.91        4.94      0.77 o
   4  -4   7      425.92      400.90      5.18 o
   5  -4   7      304.12      260.83      3.80 o
   6  -4   7      220.75      252.20      4.41 o
   7  -4   7       10.28        8.17      1.86 o
   8  -4   7        3.36        0.59      2.27 o
   9  -4   7        0.29       -1.09      2.25 o
  10  -4   7       49.45       44.70      4.43 o
  11  -4   7       53.64       65.96      6.41 o
  12  -4   7       47.50       50.19      8.93 o
 -12  -3   7       14.62        7.29     10.64 o
 -11  -3   7       67.09       83.96      7.62 o
 -10  -3   7       21.75       31.09      4.47 o
  -9  -3   7       10.17       11.36      2.29 o
  -8  -3   7       16.89       20.54      1.66 o
  -7  -3   7       23.12       26.49      1.87 o
  -6  -3   7        1.19        1.50      0.73 o
  -5  -3   7       22.21       21.83      1.09 o
  -4  -3   7      131.81      103.99      2.39 o
  -3  -3   7      161.08      127.56      2.35 o
  -2  -3   7       27.05       24.96      3.42 o
  -1  -3   7      433.66      422.60      6.19 o
   0  -3   7      550.89      473.96      6.20 o
   1  -3   7      933.34     1099.16     10.52 o
   2  -3   7     5907.44     6436.29     55.11 o
   3  -3   7      934.10      997.02     10.82 o
   4  -3   7       18.16       36.99      1.29 o
   5  -3   7      296.15      323.41      4.47 o
   6  -3   7        0.31        1.55      1.07 o
   7  -3   7      232.86      193.39      3.64 o
   8  -3   7       27.26       32.09      3.34 o
   9  -3   7        0.01        0.27      2.23 o
  10  -3   7       28.35       34.37      3.77 o
  11  -3   7        0.03        0.36      2.65 o
  12  -3   7       48.21       54.67      5.10 o
  13  -3   7       22.81       31.01      7.88 o
 -11  -2   7       32.38       25.30      4.67 o
 -10  -2   7        5.93        3.15      2.97 o
  -9  -2   7        0.32       -0.39      1.59 o
  -8  -2   7       78.44       77.10      2.54 o
  -7  -2   7      114.17       99.48      2.85 o
  -6  -2   7      206.67      204.39      3.50 o
  -5  -2   7      131.64      146.13      2.52 o
  -4  -2   7        0.13        1.05      0.69 o
  -3  -2   7        6.54        5.91      0.59 o
  -2  -2   7     1202.51     1296.77     37.58 o
  -1  -2   7      244.94      194.98      8.67 o
   0  -2   7     3191.70     3246.99     41.81 o
   1  -2   7     2015.51     2047.06     20.14 o
   2  -2   7      582.65      578.93      5.67 o
   3  -2   7       21.47        5.99      0.58 o
   4  -2   7       51.35       52.00      1.42 o
   5  -2   7       62.84       58.81      1.66 o
   6  -2   7      359.80      380.40      4.86 o
   7  -2   7       67.92       54.12      1.97 o
   8  -2   7        0.03        0.44      1.21 o
   9  -2   7        6.26        4.69      2.69 o
  10  -2   7        3.47        4.29      3.06 o
  11  -2   7       39.17       34.56      4.82 o
  12  -2   7       20.17       26.85      6.31 o
  13  -2   7        6.14       -0.26      5.26 o
 -11  -1   7       47.29       57.63      5.75 o
 -10  -1   7        0.22       -0.39      2.16 o
  -9  -1   7        0.14        0.18      2.50 o
  -8  -1   7       25.55       27.82      1.97 o
  -7  -1   7        0.14       -1.05      1.05 o
  -6  -1   7      191.16      201.06      3.63 o
  -5  -1   7        4.03        4.13      0.82 o
  -4  -1   7      136.91      121.05      2.07 o
  -3  -1   7     1256.89     1161.04     15.54 o
  -2  -1   7      355.33      335.27     25.49 o
  -1  -1   7     1615.97     1710.90     47.56 o
   0  -1   7        8.91       12.66      0.94 o
   1  -1   7      226.46      189.74      2.84 o
   2  -1   7       43.84       56.18      1.20 o
   3  -1   7      147.81      154.23      2.14 o
   4  -1   7      523.03      548.71      5.47 o
   5  -1   7        5.71       14.57      0.90 o
   6  -1   7       98.50      106.61      2.16 o
   7  -1   7      270.35      271.50      4.04 o
   8  -1   7        0.71        0.06      0.91 o
   9  -1   7      106.12      105.90      6.13 o
  10  -1   7       51.49       40.78      4.55 o
  11  -1   7        4.48        0.39      2.97 o
  12  -1   7       37.55       45.16     10.90 o
  13  -1   7        4.03       -1.84      5.26 o
  14  -1   7        8.43       10.51      6.57 o
 -11   0   7       26.74       26.05      4.84 o
 -10   0   7        1.74        0.92      2.97 o
  -9   0   7        4.16        5.91      3.81 o
  -8   0   7       17.43       19.43      2.20 o
  -7   0   7       20.83       12.80      1.50 o
  -6   0   7        0.13       -0.97      1.51 o
  -5   0   7      167.52      159.43      3.29 o
  -4   0   7      242.06      237.30      3.88 o
  -3   0   7      447.95      450.94      6.68 o
  -2   0   7       57.59       45.70      1.62 o
  -1   0   7      284.18      300.71      4.55 o
   0   0   7      601.19      646.61      8.17 o
   1   0   7      408.30      429.61      5.55 o
   2   0   7      496.30      570.04      5.46 o
   3   0   7       19.78       28.98      0.92 o
   4   0   7      369.93      351.59      3.65 o
   5   0   7        1.13       -0.15      0.58 o
   6   0   7       22.94       18.26      0.96 o
   7   0   7      160.62      145.92      2.54 o
   8   0   7      430.32      472.25      6.03 o
   9   0   7       84.55       84.71      4.12 o
  10   0   7       34.59       40.36      4.55 o
  11   0   7        1.41       -2.69      2.69 o
  12   0   7        2.87        3.04      3.33 o
  13   0   7        6.00        1.05      4.99 o
  14   0   7        1.54       -4.47      4.47 o
 -11   1   7        5.26       20.23      6.83 o
 -10   1   7        0.22        1.31      3.09 o
  -9   1   7        0.01        0.53      1.49 o
  -8   1   7       30.05       27.45      1.98 o
  -7   1   7       15.52       14.93      1.28 o
  -6   1   7        0.25        0.92      0.81 o
  -5   1   7        8.79        8.72      0.85 o
  -4   1   7        1.31       -0.11      0.68 o
  -3   1   7        2.79        4.53      0.72 o
  -2   1   7      163.67      141.33      2.45 o
  -1   1   7       24.23       33.17      1.00 o
   0   1   7     3730.97     3712.88     42.19 o
   1   1   7       24.63       46.16      1.05 o
   2   1   7      516.96      608.69      5.82 o
   3   1   7      351.55      348.01      3.62 o
   4   1   7      880.72      810.68      7.21 o
   5   1   7      646.50      649.66      5.84 o
   6   1   7     1070.44     1043.11      8.29 o
   7   1   7     1019.10     1025.82      9.04 o
   8   1   7      395.75      366.51      4.82 o
   9   1   7       49.44       54.05      2.74 o
  10   1   7       18.53       16.71      4.87 o
  11   1   7      108.66      115.28      7.05 o
  12   1   7       10.11       13.87      3.97 o
  13   1   7       73.46       63.06      8.67 o
  14   1   7       20.45       21.02      6.83 o
 -10   2   7        6.77        6.83      2.66 o
  -9   2   7        0.06       -1.38      2.12 o
  -8   2   7        3.47        6.11      1.94 o
  -7   2   7       31.91       28.16      2.14 o
  -6   2   7       11.25        7.08      1.09 o
  -5   2   7      355.89      352.78      4.19 o
  -4   2   7      312.97      319.03      3.73 o
  -3   2   7       51.19       56.18      1.30 o
  -2   2   7     2496.99     2478.14     21.57 o
  -1   2   7      831.63      862.19      7.94 o
   0   2   7      146.56      180.69      2.19 o
   1   2   7      883.53      876.08      9.94 o
   2   2   7      221.26      276.39      2.97 o
   3   2   7       87.84       77.40      1.42 o
   4   2   7      201.60      196.87      2.45 o
   5   2   7      303.36      333.89      3.69 o
   6   2   7      502.85      500.84      4.96 o
   7   2   7      148.03      178.72      2.61 o
   8   2   7      397.35      408.19      6.58 o
   9   2   7       56.48       47.89      2.54 o
  10   2   7       45.14       39.53      3.63 o
  11   2   7       64.36       53.57      5.20 o
  12   2   7        2.57        2.51      4.47 o
  13   2   7       26.64       21.55      6.83 o
  14   2   7        0.75       -4.47      4.47 o
  15   2   7        0.07       -2.36      5.52 o
 -10   3   7        0.49       -0.67      2.33 o
  -9   3   7       51.75       51.71      3.50 o
  -8   3   7        4.66        4.90      2.20 o
  -7   3   7        0.14       -1.69      1.69 o
  -6   3   7       16.39       15.33      1.47 o
  -5   3   7        0.05        2.11      1.00 o
  -4   3   7        6.42        9.22      1.06 o
  -3   3   7       46.29       42.37      1.46 o
  -2   3   7       95.77      109.49      1.94 o
  -1   3   7       38.06       43.82      1.23 o
   0   3   7      587.81      603.14      6.34 o
   1   3   7      462.67      489.25      5.63 o
   2   3   7      433.72      437.56      4.15 o
   3   3   7       45.09       69.19      1.74 o
   4   3   7      541.59      530.76      5.08 o
   5   3   7     1318.66     1407.54     11.95 o
   6   3   7     1490.65     1603.10     13.69 o
   7   3   7        1.70        0.93      0.63 o
   8   3   7      148.26      152.91      2.66 o
   9   3   7      142.43      166.79      3.80 o
  10   3   7      249.40      285.45      8.39 o
  11   3   7      159.50      154.13      6.42 o
  12   3   7      130.05      144.90      8.08 o
  13   3   7        7.11       14.19      6.04 o
  14   3   7        0.07       -4.20      4.73 o
  15   3   7        0.27        2.10      5.26 o
  -9   4   7        9.14       12.96      3.21 o
  -8   4   7       11.45        9.25      2.51 o
  -7   4   7       19.08       21.46      3.82 o
  -6   4   7        0.76       -0.03      1.69 o
  -5   4   7       17.81       15.12      1.49 o
  -4   4   7       63.59       67.94      2.33 o
  -3   4   7      126.71      119.78      2.43 o
  -2   4   7       18.26       28.75      1.20 o
  -1   4   7      242.54      281.05      3.78 o
   0   4   7      151.08      162.43      2.23 o
   1   4   7        7.29        1.44      0.51 o
   2   4   7       63.14       51.32      1.42 o
   3   4   7      168.22      204.97      2.54 o
   4   4   7      471.17      485.78      4.85 o
   5   4   7      748.77      786.23      7.28 o
   6   4   7      436.14      441.71      4.78 o
   7   4   7        0.98        2.12      0.63 o
   8   4   7       99.62       95.70      2.16 o
   9   4   7       13.97        7.71      1.20 o
  10   4   7        0.43        1.19      2.21 o
  11   4   7        3.45        4.58      2.57 o
  12   4   7       31.82       35.68      3.84 o
  13   4   7        0.00        0.00      4.47 o
  14   4   7       15.11       21.28      6.31 o
  15   4   7        3.80        1.84      5.52 o
  -9   5   7       46.18       48.09      5.52 o
  -8   5   7        1.15        1.31      3.42 o
  -7   5   7       23.20       18.97      2.82 o
  -6   5   7        9.03       10.54      1.92 o
  -5   5   7       17.02       12.07      1.71 o
  -4   5   7       21.08       16.92      1.69 o
  -3   5   7       22.35       19.12      1.48 o
  -2   5   7      351.67      314.65      3.89 o
  -1   5   7      283.45      282.67      2.91 o
   0   5   7       19.02       18.92      0.84 o
   1   5   7        0.22        1.60      0.63 o
   2   5   7      157.84      140.68      2.38 o
   3   5   7      109.07       97.12      2.19 o
   4   5   7      181.34      239.02      3.05 o
   5   5   7      503.94      563.62      5.94 o
   6   5   7       80.48       75.55      2.66 o
   7   5   7       25.53       27.91      1.43 o
   8   5   7       67.61       68.34      2.34 o
   9   5   7       12.26       11.07      1.26 o
  10   5   7      348.68      361.98     12.25 o
  11   5   7        6.94        6.23      3.14 o
  12   5   7       26.34       26.50      3.54 o
  13   5   7        0.14        0.00      4.47 o
  14   5   7       16.39       10.25      5.52 o
  15   5   7        0.19        1.31      5.26 o
  -8   6   7       17.13       13.93      4.73 o
  -7   6   7        0.20       -0.26      3.42 o
  -6   6   7       10.73       11.95      3.14 o
  -5   6   7       12.73       13.08      2.07 o
  -4   6   7        1.65        3.10      2.10 o
  -3   6   7       25.75       28.76      1.48 o
  -2   6   7       16.33       13.42      1.14 o
  -1   6   7      159.49      159.03      2.59 o
   0   6   7      608.06      610.94      5.96 o
   1   6   7       21.69       20.61      1.13 o
   2   6   7      114.87      109.89      2.16 o
   3   6   7        5.11        7.64      0.90 o
   4   6   7      109.32      133.37      2.38 o
   5   6   7      415.47      405.82      4.78 o
   6   6   7      146.43      161.20      2.75 o
   7   6   7        4.45        4.63      0.98 o
   8   6   7        0.04       -0.08      0.94 o
   9   6   7       66.92       70.06      2.73 o
  10   6   7      165.73      145.85      5.96 o
  11   6   7        2.42       -1.38      2.28 o
  12   6   7        6.18        2.59      2.47 o
  13   6   7       13.23        7.57      3.52 o
  14   6   7        0.21        5.78      5.52 o
  15   6   7        0.12        6.83      5.26 o
  -8   7   7        5.83        4.47      4.20 o
  -7   7   7       21.16       19.97      5.26 o
  -6   7   7       24.62       29.96      5.52 o
  -5   7   7        3.86       11.82      4.20 o
  -4   7   7        1.50        0.53      1.61 o
  -3   7   7        0.03        0.41      1.26 o
  -2   7   7      125.97      120.69      3.25 o
  -1   7   7       58.14       49.99      2.01 o
   0   7   7       13.72        5.98      1.44 o
   1   7   7       52.44       50.59      1.73 o
   2   7   7       95.79      104.94      2.20 o
   3   7   7     1044.11     1045.57     13.36 o
   4   7   7       63.13       65.40      2.21 o
   5   7   7       10.22        6.87      1.05 o
   6   7   7      148.98      138.40      2.97 o
   7   7   7       34.62       25.80      1.74 o
   8   7   7        1.19       -1.05      1.05 o
   9   7   7       17.45       17.50      2.68 o
  10   7   7       20.17        9.96      2.53 o
  11   7   7      100.95      121.13      5.71 o
  12   7   7        0.01        0.87      2.37 o
  13   7   7       35.57       48.22      5.57 o
  14   7   7       10.44       15.77      6.04 o
  15   7   7        0.13       -2.89      4.73 o
  -7   8   7       19.36       16.29      5.52 o
  -6   8   7       51.58       43.62      6.57 o
  -5   8   7        0.19        2.63      3.94 o
  -4   8   7        1.09       -1.54      1.54 o
  -3   8   7        1.72       -1.44      2.13 o
  -2   8   7        2.46        1.27      1.66 o
  -1   8   7       76.90       83.81      3.63 o
   0   8   7       12.56       11.58      1.43 o
   1   8   7       78.73       73.75      2.37 o
   2   8   7      360.03      361.21      5.22 o
   3   8   7       90.45      102.68      2.65 o
   4   8   7     1409.02     1487.12     15.50 o
   5   8   7      567.97      580.05      7.33 o
   6   8   7        9.77        9.52      1.33 o
   7   8   7      463.37      467.47      7.44 o
   8   8   7      260.77      256.46      9.18 o
   9   8   7       47.12       42.11      3.95 o
  10   8   7        8.19        9.66      2.65 o
  11   8   7       58.59       49.90      4.14 o
  12   8   7        7.58        5.54      3.43 o
  13   8   7       18.65       20.89      7.62 o
  14   8   7        5.53       10.11      4.08 o
  15   8   7        5.70       18.39      7.09 o
  -6   9   7       48.26       48.61      7.36 o
  -5   9   7       13.49       16.29      5.52 o
  -4   9   7       26.80       23.52      2.76 o
  -3   9   7        1.07       -1.40      2.32 o
  -2   9   7       77.90       73.25      4.23 o
  -1   9   7        8.59       11.87      2.36 o
   0   9   7        3.82        3.83      2.12 o
   1   9   7       15.09       11.25      2.18 o
   2   9   7        4.24        3.58      1.16 o
   3   9   7      124.81      153.76      3.61 o
   4   9   7       12.71        1.30      1.68 o
   5   9   7       23.75       22.30      1.92 o
   6   9   7      140.95      151.58      4.33 o
   7   9   7        0.25       -1.85      1.85 o
   8   9   7       65.32       52.08      5.65 o
   9   9   7       48.65       49.90      3.79 o
  10   9   7        1.52       -1.05      2.12 o
  11   9   7      156.70      161.08      6.72 o
  12   9   7        0.19        5.71      3.94 o
  13   9   7       51.43       55.18      5.76 o
  14   9   7       10.94       10.18      4.26 o
  15   9   7       13.16       12.61      6.04 o
  -5  10   7       53.84       57.34      4.57 o
  -4  10   7        6.96        7.05      2.39 o
  -3  10   7        0.02       -1.93      2.69 o
  -2  10   7        8.84        8.67      3.03 o
  -1  10   7        2.73        1.70      2.65 o
   0  10   7        4.44        6.90      2.58 o
   1  10   7       12.92        8.88      2.81 o
   2  10   7       29.70       20.32      1.98 o
   3  10   7        9.49        8.00      1.98 o
   4  10   7       50.08       34.87      3.02 o
   5  10   7       32.27       28.46      3.23 o
   6  10   7      109.32      101.97      5.01 o
   7  10   7        0.54       -0.66      2.00 o
   8  10   7        6.66        6.68      2.47 o
   9  10   7        9.31        7.47      3.75 o
  10  10   7       22.67       16.41      3.17 o
  11  10   7        5.52        9.60      2.82 o
  12  10   7       33.80       30.66      4.65 o
  13  10   7        3.21        1.68      3.81 o
  14  10   7       24.82       27.34      5.11 o
  -4  11   7       55.99       51.43      4.88 o
  -3  11   7       21.38       18.66      3.07 o
  -2  11   7        7.35        8.49      3.43 o
  -1  11   7        0.08        4.20      3.03 o
   0  11   7       41.54       39.97      4.46 o
   1  11   7       77.54       63.18      5.11 o
   2  11   7        1.38        3.53      2.47 o
   3  11   7      140.68      144.30      6.11 o
   4  11   7        0.09       -1.39      3.20 o
   5  11   7       23.46       19.48      2.93 o
   6  11   7        2.78        1.75      2.28 o
   7  11   7        3.06        4.31      2.39 o
   8  11   7       82.30       81.98      5.39 o
   9  11   7       57.65       60.62      4.34 o
  10  11   7        0.59        2.75      2.46 o
  11  11   7       16.82       10.84      3.81 o
  12  11   7        0.21       -1.06      2.88 o
  13  11   7        0.19        3.17      3.59 o
  14  11   7        1.80        3.52      4.18 o
  -3  12   7       11.58        9.12      2.82 o
  -2  12   7        9.93       13.68      3.14 o
  -1  12   7        0.02        2.76      3.16 o
   0  12   7        6.37        5.63      3.25 o
   1  12   7        2.74        2.38      3.14 o
   2  12   7       32.71       25.25      4.27 o
   3  12   7        0.01       -2.15      2.15 o
   4  12   7        1.47        1.97      2.36 o
   5  12   7        0.83        0.48      2.22 o
   6  12   7        1.15        0.46      2.99 o
   7  12   7        6.96        1.68      2.33 o
   8  12   7       14.27       12.36      2.98 o
   9  12   7       57.03       67.05      4.67 o
  10  12   7        9.80       14.73      6.04 o
  11  12   7        7.16       13.64      3.89 o
  12  12   7        9.74        6.93      5.78 o
  13  12   7        6.98        3.34      3.89 o
  14  12   7        7.59       11.30      5.78 o
  -2  13   7        1.14        0.66      3.53 o
  -1  13   7       23.37       22.87      4.60 o
   0  13   7       21.28       25.19      4.63 o
   1  13   7        5.58        5.11      3.59 o
   2  13   7        1.68        0.52      3.43 o
   3  13   7        1.19        0.82      2.65 o
   4  13   7        7.58       14.65      3.27 o
   5  13   7        4.51        2.49      2.72 o
   6  13   7       21.43       26.52      3.55 o
   7  13   7        6.67       10.61      3.12 o
   8  13   7        2.37        8.44      2.97 o
   9  13   7        1.30        7.32      2.96 o
  10  13   7        0.79       -4.20      4.20 o
  11  13   7        1.33        5.78      5.78 o
  12  13   7        9.98       13.93      6.31 o
  13  13   7       12.26        6.04      5.26 o
   0  14   7        2.04        1.05      5.52 o
   1  14   7       53.21       57.15      7.88 o
   2  14   7       45.48       49.49      5.94 o
   3  14   7        4.26        9.69      4.20 o
   4  14   7        0.53       -1.72      2.86 o
   5  14   7        2.36        8.06      3.24 o
   6  14   7        3.88        1.46      2.77 o
   7  14   7        7.02       11.30      4.27 o
   8  14   7        0.74        4.08      3.78 o
   9  14   7        0.20       -0.53      5.78 o
  10  14   7        1.97        8.93      5.78 o
  11  14   7        6.51       14.45      6.31 o
  12  14   7        1.98       -4.73      4.73 o
   2  15   7       14.10       11.30      6.31 o
   3  15   7        0.22       -4.99      4.99 o
   4  15   7        0.95       10.51      6.04 o
   5  15   7        0.53        4.55      4.60 o
   6  15   7        0.80       -1.74      3.85 o
   7  15   7       43.24       57.02      9.46 o
   8  15   7        2.57        6.31      6.04 o
   9  15   7        3.76        9.20      6.57 o
  10  15   7        5.20       11.82      6.57 o
  11  15   7        0.11        1.05      4.99 o
   5  16   7        4.54        2.63      6.31 o
   6  16   7        8.15       14.98      7.36 o
   7  16   7        4.64        0.79      6.04 o
   8  16   7        2.41       10.25      6.83 o
  -4 -15   8       17.24        7.36      3.94 o
  -3 -15   8        3.35        9.20      4.20 o
  -2 -15   8        0.31       -3.68      4.20 o
  -1 -15   8        4.21       15.50      5.26 o
   0 -15   8        0.00       -4.99      4.99 o
  -7 -14   8        9.33        7.36      4.99 o
  -6 -14   8       18.99       11.30      5.26 o
  -5 -14   8        8.75       10.25      4.99 o
  -4 -14   8        2.53       -2.33      2.33 o
  -3 -14   8       59.30       45.46      5.78 o
  -2 -14   8       53.12       53.61      6.31 o
  -1 -14   8       15.63       16.29      5.26 o
   0 -14   8       10.06       15.24      5.52 o
   1 -14   8        1.48       -4.47      4.47 o
   2 -14   8       10.16       14.98      6.31 o
   3 -14   8       10.68       22.86      6.31 o
  -9 -13   8        2.45        3.21      4.73 o
  -8 -13   8       16.73        8.80      5.12 o
  -7 -13   8        6.98        3.94      4.20 o
  -6 -13   8       19.48       11.56      4.73 o
  -5 -13   8        6.97        6.31      4.47 o
  -4 -13   8       52.90       51.42      5.52 o
  -3 -13   8        0.07       -2.39      2.39 o
  -2 -13   8       23.92       23.11      3.62 o
  -1 -13   8        0.24        3.42      3.94 o
   0 -13   8        1.54        7.09      4.73 o
   1 -13   8       12.35       14.45      5.26 o
   2 -13   8       12.10       22.07      6.31 o
   3 -13   8        0.03        2.89      4.99 o
   4 -13   8        4.24        8.67      5.78 o
  -9 -12   8        2.60        1.09      3.21 o
  -8 -12   8       14.23       22.06      5.39 o
  -7 -12   8        0.11       -1.79      2.62 o
  -6 -12   8       18.20       16.12      4.07 o
  -5 -12   8        3.90        0.80      4.34 o
  -4 -12   8       17.14       17.91      2.06 o
  -3 -12   8      173.56      168.05      6.69 o
  -2 -12   8       32.44       33.68      3.59 o
  -1 -12   8       21.98       21.07      3.40 o
   0 -12   8        1.40       -0.83      5.52 o
   1 -12   8       48.97       42.31      6.57 o
   2 -12   8       47.33       41.78      6.83 o
   3 -12   8        0.35       -0.79      4.20 o
   4 -12   8       13.94        8.93      6.04 o
   5 -12   8        1.33        1.58      5.26 o
   6 -12   8       11.05       26.28      7.09 o
 -10 -11   8        5.26        0.48      3.09 o
  -9 -11   8       60.79       61.32      5.30 o
  -8 -11   8       21.08       21.23      3.65 o
  -7 -11   8       55.47       58.22      4.92 o
  -6 -11   8       81.52       92.78      4.53 o
  -5 -11   8        2.14        1.22      1.94 o
  -4 -11   8       54.02       60.86      3.62 o
  -3 -11   8       61.95       57.10      3.85 o
  -2 -11   8      118.81      121.80      5.54 o
  -1 -11   8      301.93      300.33      9.37 o
   0 -11   8       39.32       44.42      4.09 o
   1 -11   8       29.38       27.95      3.72 o
   2 -11   8       22.17       27.85      5.78 o
   3 -11   8       53.10       48.61      6.83 o
   4 -11   8        6.93        5.26      4.99 o
   5 -11   8        0.01        4.73      5.26 o
   6 -11   8        1.02        1.05      5.52 o
   7 -11   8        0.02       -1.05      5.78 o
 -10 -10   8        9.20        6.57      3.34 o
  -9 -10   8        0.00       -0.25      2.71 o
  -8 -10   8       47.00       49.87      4.53 o
  -7 -10   8        5.81        3.42      1.97 o
  -6 -10   8        9.25       13.25      1.91 o
  -5 -10   8       37.81       39.59      3.08 o
  -4 -10   8      273.91      283.11      6.22 o
  -3 -10   8       37.37       39.12      1.88 o
  -2 -10   8      182.95      172.65      5.38 o
  -1 -10   8      349.58      344.25      8.08 o
   0 -10   8      158.21      152.24      6.41 o
   1 -10   8      209.49      196.30      7.61 o
   2 -10   8       61.51       70.42      4.92 o
   3 -10   8       11.11        8.93      4.47 o
   4 -10   8       21.23       22.34      5.52 o
   5 -10   8       75.91       83.56      8.93 o
   6 -10   8        5.03        7.09      5.26 o
   7 -10   8       63.09       88.29     10.51 o
   8 -10   8       16.89       -3.15      5.78 o
 -11  -9   8       19.27       17.34      3.82 o
 -10  -9   8        6.78        8.01      4.60 o
  -9  -9   8       16.17       16.48      2.57 o
  -8  -9   8       30.73       33.76      3.13 o
  -7  -9   8        0.25        1.26      1.34 o
  -6  -9   8        0.48        0.69      1.22 o
  -5  -9   8        6.86        7.79      1.51 o
  -4  -9   8       14.61       14.78      1.67 o
  -3  -9   8        7.47        4.83      1.39 o
  -2  -9   8        0.04       -0.92      0.92 o
  -1  -9   8       83.58       78.25      2.67 o
   0  -9   8       28.42       35.84      2.26 o
   1  -9   8        6.46        6.42      3.42 o
   2  -9   8        2.20        2.63      2.23 o
   3  -9   8       59.85       45.78      4.18 o
   4  -9   8        6.99        4.47      4.20 o
   5  -9   8       21.51       42.57      6.57 o
   6  -9   8        2.68       -3.94      3.94 o
   7  -9   8        5.04        4.73      5.52 o
   8  -9   8       32.57       40.99      8.67 o
   9  -9   8       10.72        1.84      6.57 o
 -11  -8   8        7.08        8.81      4.60 o
 -10  -8   8        1.32       -0.43      2.58 o
  -9  -8   8        6.82        6.75      3.02 o
  -8  -8   8       41.09       45.06      4.12 o
  -7  -8   8        0.20        0.29      1.22 o
  -6  -8   8        7.86        9.63      2.01 o
  -5  -8   8        8.38       10.68      1.51 o
  -4  -8   8       42.80       34.92      1.96 o
  -3  -8   8       47.28       46.76      2.18 o
  -2  -8   8       17.45       18.41      1.59 o
  -1  -8   8       49.12       48.04      1.89 o
   0  -8   8      109.21      110.14      3.02 o
   1  -8   8      265.03      229.98      5.29 o
   2  -8   8       83.22       70.73      3.49 o
   3  -8   8      371.56      338.09     10.40 o
   4  -8   8        0.13        1.41      2.32 o
   5  -8   8       98.77       90.39      8.41 o
   6  -8   8        0.36       -2.36      3.68 o
   7  -8   8       25.50       24.70      6.57 o
   8  -8   8       37.21       42.57      8.15 o
   9  -8   8       31.75       21.55      7.62 o
  10  -8   8       10.80        1.84      7.36 o
 -11  -7   8       11.36       12.42      3.84 o
 -10  -7   8       29.94       23.99      3.08 o
  -9  -7   8        4.41        6.27      2.42 o
  -8  -7   8       27.30       28.24      2.15 o
  -7  -7   8        3.16        2.34      1.23 o
  -6  -7   8       17.15       17.61      1.67 o
  -5  -7   8       65.14       70.64      2.73 o
  -4  -7   8      510.37      489.30      7.96 o
  -3  -7   8        0.08        0.08      1.33 o
  -2  -7   8       52.85       49.04      2.08 o
  -1  -7   8      239.71      238.02      3.65 o
   0  -7   8      273.22      270.83      4.65 o
   1  -7   8       58.85       62.94      2.37 o
   2  -7   8      558.46      540.67      9.97 o
   3  -7   8      564.35      529.62      9.46 o
   4  -7   8      231.93      230.07      6.97 o
   5  -7   8      408.75      368.48     11.42 o
   6  -7   8       20.04       20.76      5.52 o
   7  -7   8       26.49       28.12      6.31 o
   8  -7   8       28.83       15.24      6.04 o
   9  -7   8       19.35       16.03      6.57 o
  10  -7   8        8.95        4.20      7.09 o
  11  -7   8       32.33       34.42      9.46 o
 -11  -6   8       13.77       10.75      3.65 o
 -10  -6   8        9.12        6.39      2.34 o
  -9  -6   8       19.31       18.74      3.51 o
  -8  -6   8       90.19       87.92      3.30 o
  -7  -6   8       19.92       21.05      1.50 o
  -6  -6   8      378.27      380.98      5.81 o
  -5  -6   8       50.73       51.74      1.73 o
  -4  -6   8       42.43       44.27      1.63 o
  -3  -6   8     1060.53     1045.36     14.37 o
  -2  -6   8      526.80      531.37      8.07 o
  -1  -6   8       40.42       23.10      1.27 o
   0  -6   8      363.36      334.69      4.63 o
   1  -6   8       20.61       22.26      1.50 o
   2  -6   8      133.52      131.31      3.12 o
   3  -6   8        3.60       -0.05      1.11 o
   4  -6   8      325.29      348.29      6.90 o
   5  -6   8      176.57      170.08      3.96 o
   6  -6   8       85.47       82.95      4.14 o
   7  -6   8       97.13       92.67      7.23 o
   8  -6   8        4.48        1.71      8.01 o
   9  -6   8        5.09        2.14      4.60 o
  10  -6   8       18.78        9.99      6.83 o
  11  -6   8       19.75       29.43      8.67 o
 -11  -5   8       14.75       26.46      4.41 o
 -10  -5   8       54.05       55.89      3.81 o
  -9  -5   8       12.71       12.82      2.30 o
  -8  -5   8       28.23       24.22      2.05 o
  -7  -5   8       12.17        6.34      1.12 o
  -6  -5   8       40.51       33.79      1.51 o
  -5  -5   8        2.63        3.28      0.72 o
  -4  -5   8      285.14      224.69      4.19 o
  -3  -5   8      256.27      270.77      4.67 o
  -2  -5   8      163.85      168.60      5.50 o
  -1  -5   8      238.05      230.88      4.05 o
   0  -5   8      489.80      507.42      6.83 o
   1  -5   8        4.98        4.10      0.70 o
   2  -5   8      331.61      362.82      4.49 o
   3  -5   8        5.43       -0.08      0.90 o
   4  -5   8     1129.19     1075.71     12.26 o
   5  -5   8       11.93        9.89      1.42 o
   6  -5   8       19.25       12.60      1.75 o
   7  -5   8       14.66        8.52      3.06 o
   8  -5   8       82.45       71.12      9.99 o
   9  -5   8        5.29        8.41      3.72 o
  10  -5   8        3.99       11.87      3.99 o
  11  -5   8        6.41        9.31      4.60 o
  12  -5   8       41.06       51.85      7.09 o
 -11  -4   8       56.64       70.62      5.98 o
 -10  -4   8       42.36       52.22      5.91 o
  -9  -4   8        2.28        3.16      2.00 o
  -8  -4   8       71.16       65.29      2.87 o
  -7  -4   8       27.24       24.83      1.53 o
  -6  -4   8      112.58      113.83      2.62 o
  -5  -4   8      123.92      127.20      3.58 o
  -4  -4   8        1.89        1.86      0.78 o
  -3  -4   8     1719.75     1505.61     22.88 o
  -2  -4   8      494.25      464.68      6.89 o
  -1  -4   8      185.74      188.30      3.40 o
   0  -4   8        5.39        3.22      0.55 o
   1  -4   8        6.11        4.53      0.55 o
   2  -4   8        1.24        0.28      0.57 o
   3  -4   8      173.05      156.15      2.68 o
   4  -4   8      289.63      314.53      4.75 o
   5  -4   8       77.66       65.59      2.04 o
   6  -4   8      661.61      642.37      9.16 o
   7  -4   8      370.95      371.79      9.14 o
   8  -4   8      117.74       92.46      5.81 o
   9  -4   8      162.32      167.58      7.03 o
  10  -4   8      145.92      161.76      8.81 o
  11  -4   8       13.92       19.43      4.74 o
  12  -4   8        0.04       10.27      4.55 o
 -11  -3   8       63.70       83.94      6.63 o
 -10  -3   8       12.73       18.19      3.97 o
  -9  -3   8        3.07        2.13      2.00 o
  -8  -3   8       15.94       20.72      1.97 o
  -7  -3   8      236.11      214.44      3.82 o
  -6  -3   8        3.91        1.09      0.82 o
  -5  -3   8       87.82      103.90      2.47 o
  -4  -3   8       17.50       16.00      1.06 o
  -3  -3   8      840.37      787.93     16.47 o
  -2  -3   8     1538.46     1550.35     44.67 o
  -1  -3   8      116.19      124.12      4.41 o
   0  -3   8       29.24       31.04      1.24 o
   1  -3   8      914.33      907.92     12.51 o
   2  -3   8        2.65        8.15      0.64 o
   3  -3   8     1353.08     1403.54     13.74 o
   4  -3   8      702.39      701.26      7.75 o
   5  -3   8        7.18        7.96      0.89 o
   6  -3   8       93.43       96.51      2.49 o
   7  -3   8        8.20        7.34      1.32 o
   8  -3   8       21.01       18.77      3.37 o
   9  -3   8        0.12        6.15      2.57 o
  10  -3   8       23.22       18.10      3.27 o
  11  -3   8       26.09       27.71      3.94 o
  12  -3   8        4.02        8.82      4.05 o
  13  -3   8        0.14       -3.15      5.52 o
 -11  -2   8        2.32       -1.96      3.40 o
 -10  -2   8        5.26        4.96      3.15 o
  -9  -2   8        7.92        3.02      1.78 o
  -8  -2   8        5.70        4.49      1.40 o
  -7  -2   8        0.36       -1.01      1.01 o
  -6  -2   8      298.10      259.85      4.46 o
  -5  -2   8      321.85      298.19      4.14 o
  -4  -2   8       13.64       12.78      0.97 o
  -3  -2   8        9.59        9.60      0.83 o
  -1  -2   8      177.39      175.17      5.78 o
   0  -2   8      879.33      979.06     13.32 o
   1  -2   8      174.42      135.49      2.36 o
   2  -2   8       60.20       47.56      1.25 o
   3  -2   8      278.07      289.90      3.44 o
   4  -2   8       53.95       62.15      1.58 o
   5  -2   8        0.29        0.38      0.70 o
   6  -2   8      359.79      358.32      4.70 o
   7  -2   8       98.64      103.41      2.84 o
   8  -2   8       81.63       54.91      3.63 o
   9  -2   8        1.90       -0.75      2.89 o
  10  -2   8        0.03       -0.79      2.60 o
  11  -2   8        3.45        1.07      3.06 o
  12  -2   8        2.20        2.56      3.40 o
  13  -2   8        5.01       -1.31      5.26 o
 -11  -1   8        1.45        0.46      3.47 o
 -10  -1   8       12.84       12.42      3.05 o
  -9  -1   8        0.07        0.90      2.65 o
  -8  -1   8        0.62        0.99      1.47 o
  -7  -1   8       39.26       36.49      1.94 o
  -6  -1   8       40.40       35.47      1.72 o
  -5  -1   8        9.29        8.11      0.90 o
  -4  -1   8      232.90      249.65      3.91 o
  -3  -1   8        9.18        8.75      0.82 o
  -2  -1   8      622.38      552.08     19.18 o
  -1  -1   8      478.63      444.87     15.77 o
   0  -1   8       58.29       64.03      1.33 o
   1  -1   8      102.09      118.21      2.07 o
   2  -1   8        1.27        1.71      0.49 o
   3  -1   8      191.87      213.94      2.71 o
   4  -1   8       19.13       26.12      1.08 o
   5  -1   8      139.23      117.09      2.11 o
   6  -1   8        0.26        0.19      0.63 o
   7  -1   8       57.33       71.52      2.11 o
   8  -1   8        0.99        2.72      1.11 o
   9  -1   8       34.30       23.23      3.13 o
  10  -1   8        1.34        1.71      2.79 o
  11  -1   8       41.83       35.15      4.74 o
  12  -1   8        0.05       -2.21      3.22 o
  13  -1   8        2.90       10.51      5.52 o
  14  -1   8        5.82       11.56      6.57 o
 -11   0   8        2.11        0.38      5.42 o
 -10   0   8       22.07       28.63      4.74 o
  -9   0   8       14.37       11.19      5.65 o
  -8   0   8        0.23        3.75      1.95 o
  -7   0   8        0.09        1.41      1.15 o
  -6   0   8      124.53      123.22      3.18 o
  -5   0   8        8.92        9.07      1.41 o
  -4   0   8      155.90      160.38      3.01 o
  -3   0   8        0.05       -0.37      0.57 o
  -2   0   8       91.53       76.70      2.24 o
  -1   0   8        1.52        0.31      0.53 o
   0   0   8      159.71      169.16      2.91 o
   1   0   8      237.45      188.92      2.93 o
   2   0   8      386.71      437.44      4.64 o
   3   0   8      206.69      198.75      2.55 o
   4   0   8      754.28      778.91      7.71 o
   5   0   8       40.85       36.36      1.25 o
   6   0   8       75.33       83.71      1.83 o
   7   0   8        0.04       -0.75      0.75 o
   8   0   8       34.00       24.79      1.43 o
   9   0   8      214.99      202.53      7.09 o
  10   0   8       22.48       29.34      4.08 o
  11   0   8       25.27       26.75      4.27 o
  12   0   8        1.02        1.13      5.91 o
  13   0   8        1.56       -3.16      3.16 o
  14   0   8        0.88       11.30      6.04 o
 -10   1   8        7.95        9.94      3.89 o
  -9   1   8        3.01        2.36      4.47 o
  -8   1   8        1.68        1.95      2.52 o
  -7   1   8       20.58       18.24      1.73 o
  -6   1   8        2.14        1.53      1.20 o
  -5   1   8       48.54       47.58      2.04 o
  -4   1   8       24.73       30.19      1.50 o
  -3   1   8       13.80       20.40      1.17 o
  -2   1   8      137.68      123.99      2.29 o
  -1   1   8        2.32        2.15      0.69 o
   0   1   8      358.42      349.34      4.34 o
   1   1   8     2529.70     2390.40     24.57 o
   2   1   8     1866.37     1894.22     16.66 o
   3   1   8     1039.43     1152.25     10.62 o
   4   1   8      828.87      824.06      8.09 o
   5   1   8       34.13       16.93      0.91 o
   6   1   8      142.33      196.95      2.55 o
   7   1   8       30.08       28.06      1.21 o
   8   1   8      251.54      257.41      3.84 o
   9   1   8       13.19        3.96      1.66 o
  10   1   8       11.36       13.81      2.72 o
  11   1   8       60.01       46.11      5.12 o
  12   1   8        2.33        6.38      5.52 o
  13   1   8        1.08        6.68      3.78 o
  14   1   8        0.03       -4.73      4.73 o
 -10   2   8       12.76       18.41      4.60 o
  -9   2   8        5.72        1.83      5.26 o
  -8   2   8       19.46       25.53      9.59 o
  -7   2   8      190.44      207.96      7.66 o
  -6   2   8       30.31       30.65      1.74 o
  -5   2   8        4.82        6.69      0.96 o
  -4   2   8     1102.53     1087.36     12.56 o
  -3   2   8       36.52       43.30      1.57 o
  -2   2   8      950.59      944.40     10.85 o
  -1   2   8      841.78      844.56      8.94 o
   0   2   8      200.35      205.61      2.38 o
   1   2   8     2083.38     2292.12     20.02 o
   2   2   8      117.22      106.25      1.73 o
   3   2   8      471.32      558.77      5.41 o
   4   2   8     1543.13     1567.60     13.56 o
   5   2   8      208.31      177.75      2.50 o
   6   2   8      351.54      389.53      4.12 o
   7   2   8      460.16      448.73      4.55 o
   8   2   8      302.93      291.63      4.11 o
   9   2   8      650.60      615.71     10.56 o
  10   2   8      148.38      129.98      5.71 o
  11   2   8       21.33       27.50      4.11 o
  12   2   8       10.90       10.96      3.70 o
  13   2   8       20.45       26.22      6.18 o
  14   2   8       15.35       17.87      6.57 o
  15   2   8        0.31        6.04      6.57 o
  -9   3   8        0.15       -0.47      3.25 o
  -8   3   8       25.59       27.93      2.64 o
  -7   3   8       34.26       33.82      4.17 o
  -6   3   8       11.70       11.27      1.78 o
  -5   3   8        6.52        5.53      1.04 o
  -4   3   8       50.44       52.15      1.59 o
  -3   3   8      159.33      134.83      2.34 o
  -2   3   8        0.31        0.21      0.66 o
  -1   3   8       22.27       11.42      0.78 o
   0   3   8       78.45       75.59      1.52 o
   1   3   8       39.34       37.77      1.26 o
   2   3   8        0.93       -0.03      0.47 o
   3   3   8       76.22      100.42      1.99 o
   4   3   8      459.61      561.11      5.37 o
   5   3   8       59.34       42.95      1.25 o
   6   3   8       17.85       14.98      0.97 o
   7   3   8       18.20       20.85      1.08 o
   8   3   8       45.51       32.88      1.45 o
   9   3   8       41.16       43.48      2.12 o
  10   3   8       20.36       34.57      3.48 o
  11   3   8      273.50      283.46      8.84 o
  12   3   8       16.70       15.75      4.02 o
  13   3   8      104.28      112.84      7.71 o
  14   3   8       14.38       15.77      6.31 o
  15   3   8        8.44       15.24      6.57 o
  -9   4   8        7.48        7.45      2.53 o
  -8   4   8        3.04        2.73      2.13 o
  -7   4   8        6.52        8.81      2.23 o
  -6   4   8        0.03        0.16      1.84 o
  -5   4   8       22.27       18.90      1.67 o
  -4   4   8        6.50       11.12      1.60 o
  -3   4   8       67.01       74.43      1.95 o
  -2   4   8      868.59      792.57      8.47 o
  -1   4   8       45.92       33.71      1.28 o
   0   4   8      244.14      244.97      3.42 o
   1   4   8       51.30       50.21      1.41 o
   2   4   8      747.21      742.78      6.69 o
   3   4   8      110.06      143.03      2.18 o
   4   4   8       53.45       65.23      1.64 o
   5   4   8      500.19      478.63      5.06 o
   6   4   8       86.82       96.64      2.00 o
   7   4   8       21.67       23.52      1.20 o
   8   4   8      527.85      548.36      6.64 o
   9   4   8      200.57      203.47      5.06 o
  10   4   8       32.54       51.18      4.94 o
  11   4   8        2.58        1.92      3.26 o
  12   4   8      101.16      105.38      7.62 o
  13   4   8      319.83      336.47     12.82 o
  14   4   8       65.43       57.81      8.67 o
  15   4   8        0.05       -4.20      4.99 o
  -8   5   8        1.64       -1.58      3.15 o
  -7   5   8       19.28       17.13      4.10 o
  -6   5   8       23.87       28.79      2.94 o
  -5   5   8       58.14       61.35      3.03 o
  -4   5   8       37.76       29.23      1.78 o
  -3   5   8       76.59       75.00      2.30 o
  -2   5   8      476.17      491.41      6.04 o
  -1   5   8       14.35       21.63      1.28 o
   0   5   8      134.63      140.10      2.37 o
   1   5   8      549.51      588.61      5.50 o
   2   5   8       69.91       66.18      1.64 o
   3   5   8      580.56      579.18      5.68 o
   4   5   8       31.39       37.09      1.38 o
   5   5   8      102.28       91.89      1.96 o
   6   5   8      666.88      653.38      7.31 o
   7   5   8        0.53        2.13      0.97 o
   8   5   8       26.43       28.98      1.67 o
   9   5   8        2.11        5.84      1.28 o
  10   5   8       88.32       72.92      4.39 o
  11   5   8      243.11      241.68      8.09 o
  12   5   8       35.24       33.15      3.83 o
  13   5   8       32.91       38.98      5.19 o
  14   5   8        0.10       -3.68      4.73 o
  15   5   8        7.29       12.88      6.57 o
  -8   6   8        0.43        1.58      3.42 o
  -7   6   8       10.80        7.36      3.94 o
  -6   6   8       55.91       59.32     15.37 o
  -5   6   8       19.65       19.83      3.74 o
  -4   6   8       12.54        8.94      1.90 o
  -3   6   8        1.55        0.09      1.19 o
  -2   6   8        3.69        2.13      1.08 o
  -1   6   8       30.68       29.27      1.60 o
   0   6   8      115.34      111.31      2.10 o
   1   6   8        9.61       11.75      1.14 o
   2   6   8      237.92      244.24      3.33 o
   3   6   8      435.70      451.60      5.09 o
   4   6   8       39.19       42.29      1.44 o
   5   6   8      218.60      208.56      3.15 o
   6   6   8        8.75       14.07      1.17 o
   7   6   8        0.43        2.47      0.95 o
   8   6   8        1.40        0.64      1.06 o
   9   6   8      112.89       97.83      4.17 o
  10   6   8      208.42      209.21      7.18 o
  11   6   8       19.99       18.91      3.08 o
  12   6   8        1.74       -0.35      2.30 o
  13   6   8        0.00        2.36      3.34 o
  14   6   8        0.00        7.62      5.78 o
  15   6   8       51.14       44.15      8.67 o
  -7   7   8       15.37       15.77      4.73 o
  -6   7   8        2.19       -3.42      3.42 o
  -5   7   8        2.12       -1.58      3.68 o
  -4   7   8       13.12       11.28      3.03 o
  -3   7   8        1.60       -0.23      1.57 o
  -2   7   8       25.90       30.42      1.56 o
  -1   7   8      173.04      149.45      3.43 o
   0   7   8        2.95        2.06      1.08 o
   1   7   8        0.02        0.74      0.98 o
   2   7   8        3.45        7.54      0.96 o
   3   7   8      308.66      275.85      3.97 o
   4   7   8      122.25      128.54      2.78 o
   5   7   8       62.08       55.19      1.93 o
   6   7   8       98.69       76.64      2.21 o
   7   7   8        7.12        4.62      1.28 o
   8   7   8       50.34       57.33      2.49 o
   9   7   8        0.18        1.37      2.00 o
  10   7   8       25.60       28.43      3.27 o
  11   7   8       13.12        4.15      2.53 o
  12   7   8        0.34        0.96      2.46 o
  13   7   8        2.08        2.33      3.14 o
  14   7   8        0.06        0.12      3.52 o
  15   7   8        4.27        4.73      5.78 o
  -6   8   8        4.12       -0.79      3.94 o
  -5   8   8        4.88       -1.58      3.94 o
  -4   8   8       10.63        5.26      3.94 o
  -3   8   8        0.20        2.30      1.99 o
  -2   8   8        4.02       -0.88      1.34 o
  -1   8   8       47.34       40.87      4.69 o
   0   8   8       49.03       34.07      2.02 o
   1   8   8       17.06       17.87      1.89 o
   2   8   8        5.27        5.00      1.08 o
   3   8   8       15.83       18.27      1.42 o
   4   8   8      665.22      683.99      8.26 o
   5   8   8        3.85        2.12      1.18 o
   6   8   8      354.98      365.35      5.84 o
   7   8   8       52.05       35.83      2.08 o
   8   8   8        2.83        0.86      1.86 o
   9   8   8       25.35       32.36      3.22 o
  10   8   8       97.26       95.31      5.11 o
  11   8   8       21.43       25.50      3.47 o
  12   8   8       14.84       12.64      3.18 o
  13   8   8        3.73       -1.50      3.03 o
  14   8   8        0.02       -0.21      3.43 o
  15   8   8        8.85       18.66      6.57 o
  -6   9   8        0.24        1.05      4.73 o
  -5   9   8        2.39       -2.89      4.20 o
  -4   9   8       22.10       27.07      5.52 o
  -3   9   8       16.09       11.69      2.20 o
  -2   9   8        0.00        0.45      1.55 o
  -1   9   8        0.01       -0.23      1.74 o
   0   9   8       34.75       34.16      2.61 o
   1   9   8        9.08       14.87      1.96 o
   2   9   8        5.00        9.29      1.72 o
   3   9   8       58.81       60.26      2.38 o
   4   9   8      197.81      220.56      4.82 o
   5   9   8       21.74       26.44      2.05 o
   6   9   8       22.28       25.34      2.23 o
   7   9   8       15.90       11.63      2.65 o
   8   9   8       15.07       16.41      2.87 o
   9   9   8       54.69       54.52      4.04 o
  10   9   8       29.52       35.09      3.58 o
  11   9   8        0.01        3.63      2.52 o
  12   9   8        7.74        5.85      2.78 o
  13   9   8        4.30        6.04      3.72 o
  14   9   8        3.80        5.21      3.94 o
  15   9   8       17.94       19.45      7.36 o
  -5  10   8        5.06        6.83      4.99 o
  -4  10   8        8.32        4.20      4.99 o
  -3  10   8        0.00       -0.58      1.90 o
  -2  10   8        8.55        8.96      2.37 o
  -1  10   8        0.95       -0.53      1.97 o
   0  10   8        0.40        0.92      1.97 o
   1  10   8        9.57        7.03      2.20 o
   2  10   8       61.25       61.56      3.54 o
   3  10   8      117.05      110.63      4.17 o
   4  10   8       87.00       99.04      3.46 o
   5  10   8      128.28      127.71      5.76 o
   6  10   8      167.75      167.71      6.37 o
   7  10   8        2.77        4.15      2.20 o
   8  10   8        0.28       -1.69      2.00 o
   9  10   8        0.16       -0.61      2.12 o
  10  10   8       71.34       74.90      4.80 o
  11  10   8        0.00       -2.27      2.27 o
  12  10   8        0.06        0.32      3.94 o
  13  10   8        0.40        7.65      3.81 o
  14  10   8        2.75        8.87      3.99 o
  -4  11   8        0.13       -3.68      3.68 o
  -3  11   8        0.79       -2.09      2.09 o
  -2  11   8        2.84        0.84      2.27 o
  -1  11   8        0.45       -0.65      2.22 o
   0  11   8       14.95       12.03      2.77 o
   1  11   8        0.41       -0.50      2.72 o
   2  11   8       97.63       74.89      4.60 o
   3  11   8        1.52       -0.48      2.30 o
   4  11   8       18.35       20.07      3.55 o
   5  11   8        3.37        5.99      2.53 o
   6  11   8       20.16       26.79      3.28 o
   7  11   8       28.76       26.78      3.16 o
   8  11   8        7.67        4.89      2.47 o
   9  11   8        0.54        8.82      2.65 o
  10  11   8      217.38      236.56      8.32 o
  11  11   8        0.19       -0.95      2.47 o
  12  11   8        0.23       -2.96      2.96 o
  13  11   8        0.41       -3.34      3.34 o
  14  11   8        0.00       -1.56      3.52 o
  -3  12   8        2.30        5.26      4.99 o
  -2  12   8       13.03       10.25      2.92 o
  -1  12   8        0.02       -2.46      2.46 o
   0  12   8        0.84       -2.14      2.36 o
   1  12   8        6.68        8.58      2.88 o
   2  12   8       56.76       58.41      7.49 o
   3  12   8        0.03        2.36      3.16 o
   4  12   8        3.83        6.63      2.55 o
   5  12   8       11.64       15.57      3.03 o
   6  12   8       12.73        9.21      2.70 o
   7  12   8        5.10        4.16      2.67 o
   8  12   8        2.91        5.47      2.62 o
   9  12   8       10.76        6.75      2.93 o
  10  12   8      142.16      154.19      7.02 o
  11  12   8        1.26        3.68      4.47 o
  12  12   8        0.64       -2.56      3.33 o
  13  12   8        1.66       -4.47      4.47 o
  -1  13   8       14.64       15.48      3.28 o
   0  13   8        0.66       -0.66      3.53 o
   1  13   8        2.17        3.40      3.34 o
   2  13   8       64.07       75.03      6.59 o
   3  13   8       10.56        3.04      4.60 o
   4  13   8        6.58       12.09      3.90 o
   5  13   8        7.81       11.50      3.28 o
   6  13   8       32.43       41.41      4.21 o
   7  13   8        3.18        7.77      3.08 o
   8  13   8        3.62        7.96      3.05 o
   9  13   8       11.53       17.03      3.44 o
  10  13   8       90.51       96.27      7.14 o
  11  13   8        1.99       16.82      6.83 o
  12  13   8        3.79        8.93      5.78 o
  13  13   8        0.75        3.15      5.52 o
   0  14   8        0.05        0.47      3.43 o
   1  14   8        2.22        0.35      3.70 o
   2  14   8       19.61       14.36      4.60 o
   3  14   8       14.65       17.44      4.55 o
   4  14   8        0.07       -2.03      3.40 o
   5  14   8       30.13       32.71      5.11 o
   6  14   8        6.76       15.51      6.13 o
   7  14   8       22.41       26.23      4.05 o
   8  14   8       23.10       23.09      7.09 o
   9  14   8       13.70       22.86      7.36 o
  10  14   8        0.30        3.94      5.78 o
  11  14   8       10.47       22.60      7.09 o
  12  14   8        9.40        6.83      6.57 o
   2  15   8        0.00        5.26      5.52 o
   3  15   8        3.76        2.63      6.04 o
   4  15   8        1.46       -4.20      5.26 o
   5  15   8       11.00       13.14      6.83 o
   6  15   8        7.03       -2.10      5.26 o
   7  15   8        2.84        2.83      3.89 o
   8  15   8        0.04        0.53      5.78 o
   9  15   8        0.00        0.26      5.78 o
  10  15   8        4.62        8.41      6.57 o
  -3 -15   9        7.26        3.94      3.42 o
  -2 -15   9       22.63       18.39      4.99 o
  -1 -15   9        1.28       -2.36      4.47 o
  -7 -14   9       11.90       12.61      5.26 o
  -6 -14   9        5.28        1.58      4.47 o
  -5 -14   9        0.06        4.47      4.20 o
  -4 -14   9        0.40        1.84      3.94 o
  -3 -14   9        9.43        8.83      2.71 o
  -2 -14   9       13.82        8.93      3.94 o
  -1 -14   9        9.48        8.67      4.73 o
   0 -14   9        6.80        0.53      4.47 o
   1 -14   9        0.16       -4.47      4.47 o
   2 -14   9       16.66       21.02      6.04 o
  -8 -13   9        2.18        0.74      3.06 o
  -7 -13   9        0.58        3.77      3.28 o
  -6 -13   9        9.12        3.42      4.47 o
  -5 -13   9       82.23       85.93      8.15 o
  -4 -13   9       13.25       12.09      4.99 o
  -3 -13   9        6.33        5.52      3.55 o
  -2 -13   9        0.88        0.00      2.46 o
  -1 -13   9       31.04       31.93      4.10 o
   0 -13   9      189.46      169.75     10.77 o
   1 -13   9       12.10        5.78      4.73 o
   2 -13   9       43.25       42.57      7.36 o
   3 -13   9       32.26       25.75      7.09 o
   4 -13   9        9.66        8.15      5.78 o
  -9 -12   9       10.39       11.52      3.78 o
  -8 -12   9        2.80        3.40      3.10 o
  -7 -12   9       14.61       14.97      3.72 o
  -6 -12   9        5.56        2.46      5.12 o
  -5 -12   9       57.03       59.64      5.78 o
  -4 -12   9       53.09       55.44      6.57 o
  -3 -12   9        7.15        7.62      4.20 o
  -2 -12   9       34.55       36.83      3.53 o
  -1 -12   9       16.89       13.71      3.03 o
   0 -12   9        7.00        6.24      2.88 o
   1 -12   9        0.44        4.47      4.20 o
   2 -12   9        5.97        3.94      4.47 o
   3 -12   9       20.50       16.82      5.78 o
   4 -12   9       37.99       46.51      7.62 o
   5 -12   9        1.17        2.10      5.26 o
   6 -12   9        7.67       17.87      6.04 o
  -9 -11   9        0.06        2.36      3.10 o
  -8 -11   9       19.57       25.54      5.91 o
  -7 -11   9       34.54       37.59      3.28 o
  -6 -11   9      150.05      174.05      6.17 o
  -5 -11   9       34.95       41.59      3.31 o
  -4 -11   9       28.43       33.28      3.00 o
  -3 -11   9       21.63       19.97      4.47 o
  -2 -11   9        3.24        1.77      2.14 o
  -1 -11   9      242.46      257.89      8.38 o
   0 -11   9      115.31      123.32      6.02 o
   1 -11   9      147.13      148.57      7.05 o
   2 -11   9      217.64      214.68     12.61 o
   3 -11   9        4.76       10.77      4.73 o
   4 -11   9       11.27       10.77      5.26 o
   5 -11   9       12.92       19.71      6.04 o
   6 -11   9       23.75       31.27      7.36 o
   7 -11   9        0.01       -1.05      4.73 o
 -10 -10   9       20.05       24.61      4.13 o
  -9 -10   9       43.15       53.46      4.91 o
  -8 -10   9       15.71       16.83      2.73 o
  -7 -10   9        2.45        4.86      2.04 o
  -6 -10   9        5.55        6.58      2.09 o
  -5 -10   9        0.11       -1.08      1.37 o
  -4 -10   9        2.98        3.92      1.58 o
  -3 -10   9       48.98       56.39      3.54 o
  -2 -10   9       93.28       97.70      3.11 o
  -1 -10   9        0.12       -0.02      1.62 o
   0 -10   9        7.49       11.52      3.94 o
   1 -10   9       22.50       18.52      3.06 o
   2 -10   9        0.28       -1.83      3.02 o
   3 -10   9        1.30        2.89      3.94 o
   4 -10   9       59.10       50.98      7.09 o
   5 -10   9        0.32       -2.63      3.94 o
   6 -10   9       18.85       14.19      5.78 o
   7 -10   9       27.97       28.38      7.36 o
   8 -10   9        5.67        3.15      6.31 o
 -10  -9   9       33.94       36.63      4.61 o
  -9  -9   9        0.48        1.21      1.97 o
  -8  -9   9        8.07        7.48      2.12 o
  -7  -9   9       10.78       11.42      2.17 o
  -6  -9   9       72.12       64.77      3.34 o
  -5  -9   9        3.67        4.48      1.34 o
  -4  -9   9       57.23       49.94      2.47 o
  -3  -9   9      106.11       99.15      3.36 o
  -2  -9   9        0.13       -0.53      1.20 o
  -1  -9   9      426.69      391.23      6.22 o
   0  -9   9      441.34      392.26      7.44 o
   1  -9   9        1.16       -1.31      2.04 o
   2  -9   9       18.33       15.47      4.20 o
   3  -9   9       43.62       38.16      4.47 o
   4  -9   9        0.81        2.89      3.68 o
   5  -9   9       11.32        6.04      4.73 o
   6  -9   9        6.66       -0.26      4.47 o
   7  -9   9        0.01        2.36      4.47 o
   8  -9   9        1.86        0.00      5.52 o
   9  -9   9       10.28       -5.52      6.04 o
 -11  -8   9        7.99        3.61      3.42 o
 -10  -8   9        9.40       10.48      2.53 o
  -9  -8   9        0.40        2.17      2.02 o
  -8  -8   9        9.64        6.82      2.91 o
  -7  -8   9        0.28       -0.52      1.52 o
  -6  -8   9        0.07        1.08      1.20 o
  -5  -8   9       15.06       18.27      1.62 o
  -4  -8   9        0.27       -0.02      1.04 o
  -3  -8   9        3.26        8.98      1.36 o
  -2  -8   9        0.37        1.16      1.83 o
  -1  -8   9      184.62      151.86      4.49 o
   0  -8   9      322.24      330.27      5.50 o
   1  -8   9      361.40      360.06      6.92 o
   2  -8   9       31.57       24.53      2.20 o
   3  -8   9      114.73      106.89      9.46 o
   4  -8   9      117.06       96.34      5.66 o
   5  -8   9      129.49      104.85      8.67 o
   6  -8   9       27.72       23.65      6.04 o
   7  -8   9       27.46       33.90      6.83 o
   8  -8   9        2.08        2.36      5.26 o
   9  -8   9        0.02       -4.99      4.99 o
  10  -8   9       12.62       -5.78      6.57 o
 -11  -7   9       14.80       19.69      4.02 o
 -10  -7   9        2.27        1.05      2.05 o
  -9  -7   9       43.93       39.97      3.20 o
  -8  -7   9       73.81       84.24      3.96 o
  -7  -7   9        2.17        4.52      1.58 o
  -6  -7   9       60.62       70.10      2.60 o
  -5  -7   9      169.08      183.05      4.06 o
  -4  -7   9       27.79       21.97      1.47 o
  -3  -7   9      402.69      393.71      6.74 o
  -2  -7   9      252.44      255.58      5.03 o
  -1  -7   9      162.37      153.84      3.72 o
   0  -7   9      115.22       96.40      2.45 o
   1  -7   9        6.57        7.06      1.22 o
   2  -7   9      303.80      300.88      5.86 o
   3  -7   9      164.51      156.68      4.43 o
   4  -7   9       52.97       42.08      3.90 o
   5  -7   9        3.94        4.49      2.50 o
   6  -7   9       55.95       58.60      7.36 o
   7  -7   9        0.03       -3.68      3.68 o
   8  -7   9        1.25        6.83      5.26 o
   9  -7   9       21.43       18.13      6.57 o
  10  -7   9        0.49       -5.26      6.04 o
 -11  -6   9        2.16       -0.20      4.60 o
 -10  -6   9       46.72       46.25      3.55 o
  -9  -6   9        5.44        3.75      2.15 o
  -8  -6   9      134.52      135.43      4.95 o
  -7  -6   9        3.22        6.07      1.73 o
  -6  -6   9       31.16       29.74      1.81 o
  -5  -6   9       63.02       65.05      1.85 o
  -4  -6   9        3.07        8.89      1.06 o
  -3  -6   9      526.28      505.95      7.70 o
  -2  -6   9       42.80       37.12      1.64 o
  -1  -6   9       32.54       40.25      1.78 o
   0  -6   9       65.71       74.18      2.99 o
   1  -6   9      291.11      285.84      4.25 o
   2  -6   9        9.13       10.56      1.29 o
   3  -6   9      243.64      262.72      4.71 o
   4  -6   9        4.55        6.25      1.73 o
   5  -6   9       14.19       19.32      2.57 o
   6  -6   9       86.00       88.03      8.15 o
   7  -6   9       22.32       26.80      5.78 o
   8  -6   9        1.67        2.63      4.99 o
   9  -6   9       44.71       56.50      8.67 o
  10  -6   9       26.78       28.64      7.88 o
  11  -6   9       60.12       65.43     10.51 o
 -11  -5   9       10.85       17.71      4.03 o
 -10  -5   9       92.81      106.80      5.11 o
  -9  -5   9       34.39       32.03      2.95 o
  -8  -5   9       58.40       59.34      3.34 o
  -7  -5   9      139.16      128.18      3.56 o
  -6  -5   9        5.60        5.49      0.89 o
  -5  -5   9        6.25        7.78      1.24 o
  -4  -5   9       27.91       28.39      2.54 o
  -3  -5   9      101.39      121.72      2.82 o
  -2  -5   9      249.04      262.19      4.59 o
  -1  -5   9      160.62      157.05      3.23 o
   0  -5   9       32.19       37.34      2.65 o
   1  -5   9        0.08       -0.60      0.60 o
   2  -5   9        2.61        1.05      0.75 o
   3  -5   9       89.94       64.50      1.94 o
   4  -5   9      134.71      116.92      2.96 o
   5  -5   9      868.02      798.28     10.71 o
   6  -5   9       63.59       83.78      3.74 o
   7  -5   9       29.26       42.46      4.65 o
   8  -5   9       11.68        7.62      3.34 o
   9  -5   9      151.18      139.27     11.56 o
  10  -5   9        0.68        4.47      5.52 o
  11  -5   9      296.27      337.66     19.97 o
  12  -5   9      134.21      152.93     14.45 o
 -11  -4   9        3.41        7.19      4.47 o
 -10  -4   9      124.13      139.19      7.51 o
  -9  -4   9       75.15       69.63      3.96 o
  -8  -4   9       22.40       21.78      2.92 o
  -7  -4   9        0.68       -0.42      1.14 o
  -6  -4   9      292.82      257.60      4.37 o
  -5  -4   9      188.20      183.35      4.78 o
  -4  -4   9      367.82      345.16      6.51 o
  -3  -4   9      523.37      495.71      8.50 o
  -2  -4   9        0.01        0.88      0.91 o
  -1  -4   9        1.50        0.37      0.83 o
   0  -4   9      323.52      340.54      5.61 o
   1  -4   9      181.01      149.30      2.81 o
   2  -4   9      318.83      269.96      3.52 o
   3  -4   9      291.92      321.54      4.65 o
   4  -4   9     2731.86     2836.39     25.36 o
   5  -4   9     1204.56     1117.39     11.95 o
   6  -4   9       32.19       18.77      2.13 o
   7  -4   9      281.45      287.79      8.08 o
   8  -4   9       90.73       82.68      5.76 o
   9  -4   9       10.66       19.76      5.26 o
  10  -4   9       36.44       47.84      7.88 o
  11  -4   9       16.73       25.73      5.02 o
  12  -4   9        1.08        4.99      6.31 o
 -11  -3   9       31.44       27.99      4.71 o
 -10  -3   9      102.66      116.81      7.13 o
  -9  -3   9        4.31        4.49      2.16 o
  -8  -3   9        0.84        0.50      1.73 o
  -7  -3   9       77.73       85.20      3.41 o
  -6  -3   9        1.47        0.11      0.79 o
  -5  -3   9      174.94      179.25      4.49 o
  -4  -3   9        0.11       -0.10      2.38 o
  -3  -3   9       55.88       51.24      5.78 o
  -2  -3   9      267.49      278.54     12.35 o
  -1  -3   9     1004.07      960.75     20.50 o
   0  -3   9      109.94      104.87      2.38 o
   1  -3   9      795.07      811.50     10.22 o
   2  -3   9     1614.92     1491.24     14.24 o
   3  -3   9       15.70       21.07      1.03 o
   4  -3   9        5.83        8.43      0.88 o
   5  -3   9       11.65       10.98      0.99 o
   6  -3   9      207.85      203.02      3.69 o
   7  -3   9      643.14      606.94      8.36 o
   8  -3   9       23.24       30.57      4.44 o
   9  -3   9      447.49      417.14     13.04 o
  10  -3   9       40.25       44.75      4.30 o
  11  -3   9        0.01        2.39      2.78 o
  12  -3   9        2.35        5.50      5.02 o
  13  -3   9       39.67       49.30      5.55 o
 -11  -2   9       41.88       40.71      5.37 o
 -10  -2   9       99.22      112.70     16.03 o
  -9  -2   9       26.72       27.47      2.57 o
  -8  -2   9       15.81       14.56      1.96 o
  -7  -2   9        1.29        0.32      1.20 o
  -6  -2   9        0.10        0.21      0.87 o
  -5  -2   9       25.36       26.64      1.23 o
  -4  -2   9      660.15      629.52     10.71 o
  -3  -2   9       46.51       40.00      3.55 o
  -2  -2   9      179.51      172.64      9.20 o
  -1  -2   9      343.43      283.14     21.68 o
   0  -2   9       41.11       36.68      1.10 o
   1  -2   9      152.82      130.53      2.66 o
   2  -2   9      325.27      349.21      3.96 o
   3  -2   9        0.16        4.20      0.63 o
   4  -2   9     1471.66     1493.65     13.15 o
   5  -2   9       61.09       48.40      1.89 o
   6  -2   9       47.08       46.29      1.63 o
   7  -2   9        1.16       -0.96      0.96 o
   8  -2   9        5.21        3.53      2.05 o
   9  -2   9      159.08      137.57      9.46 o
  10  -2   9        6.76        7.20      3.33 o
  11  -2   9       11.15       15.28      4.18 o
  12  -2   9        1.27        3.08      2.99 o
  13  -2   9        0.33        4.82      3.74 o
 -10  -1   9        9.94        4.12      3.06 o
  -9  -1   9        0.05        1.35      2.96 o
  -8  -1   9        3.96        3.91      2.00 o
  -7  -1   9        3.26        3.47      1.78 o
  -6  -1   9       32.98       39.95      1.80 o
  -5  -1   9       12.81       15.52      1.15 o
  -4  -1   9        0.59       -1.22      1.28 o
  -3  -1   9      321.86      307.07      5.80 o
  -2  -1   9      367.50      352.34      8.07 o
  -1  -1   9      224.04      223.36     10.51 o
   0  -1   9      599.77      611.28      7.75 o
   1  -1   9      133.65      153.51      3.00 o
   2  -1   9        4.06        2.53      0.50 o
   3  -1   9        4.06        3.67      0.65 o
   4  -1   9        0.18       -0.35      0.54 o
   5  -1   9       10.47       18.80      1.10 o
   6  -1   9       95.14       69.88      1.91 o
   7  -1   9        0.53       -0.12      0.92 o
   8  -1   9        7.29        3.70      1.32 o
   9  -1   9       38.02       21.14      2.92 o
  10  -1   9        9.03        9.75      3.25 o
  11  -1   9        9.69       12.05      3.62 o
  12  -1   9        7.14        3.81      3.72 o
  13  -1   9        2.56        2.23      3.72 o
  14  -1   9        6.47       -2.36      5.78 o
 -10   0   9        2.55        4.99      3.53 o
  -9   0   9        4.63        5.06      3.25 o
  -8   0   9        0.14        0.13      1.78 o
  -7   0   9       18.54       19.02      2.50 o
  -6   0   9       46.98       38.26      1.90 o
  -5   0   9       41.45       46.98      1.91 o
  -4   0   9      405.50      412.61      5.94 o
  -3   0   9      161.25      154.64      3.34 o
  -2   0   9       26.39       26.99      1.46 o
  -1   0   9      170.44      194.34      3.89 o
   0   0   9        7.29       20.63      0.96 o
   1   0   9       74.79       87.20      1.85 o
   2   0   9      176.82      227.74      2.77 o
   3   0   9      743.73      756.52      7.78 o
   4   0   9        4.94        5.11      0.75 o
   5   0   9      320.43      313.56      3.57 o
   6   0   9      317.63      298.47      3.67 o
   7   0   9      164.80      167.06      3.10 o
   8   0   9        0.67        4.02      1.13 o
   9   0   9        0.15       -0.52      1.65 o
  10   0   9        1.95        3.19      2.08 o
  11   0   9       14.58       18.82      4.47 o
  12   0   9        0.00       -0.11      3.25 o
  13   0   9        3.35        0.51      3.59 o
  14   0   9        2.57       -1.05      5.78 o
 -10   1   9        4.11        4.93      3.70 o
  -9   1   9        3.53        1.85      3.22 o
  -8   1   9        5.43        6.16      2.90 o
  -7   1   9       21.35       19.43      2.59 o
  -6   1   9        6.06        5.43      1.20 o
  -5   1   9       91.83       91.50      2.75 o
  -4   1   9      695.37      664.65      9.12 o
  -3   1   9        1.61        0.48      0.74 o
  -2   1   9      376.93      339.90      4.90 o
  -1   1   9      186.37      164.66      3.53 o
   0   1   9      158.69      159.68      2.67 o
   1   1   9       21.67       23.75      1.24 o
   2   1   9     1397.55     1479.47     13.22 o
   3   1   9      697.67      697.77      6.86 o
   4   1   9      187.83      198.54      2.64 o
   5   1   9        2.55        3.58      1.03 o
   6   1   9       29.87       31.01      1.08 o
   7   1   9      313.95      332.75      3.98 o
   8   1   9      220.97      255.43      4.02 o
   9   1   9       34.83       32.49      2.20 o
  10   1   9        0.25       -0.11      2.07 o
  11   1   9       30.20       26.30      3.44 o
  12   1   9        7.72        2.23      3.16 o
  13   1   9       23.22       25.65      4.92 o
  14   1   9        0.98        0.26      4.99 o
  -9   2   9       10.06        4.74      4.34 o
  -8   2   9        1.51        1.26      2.77 o
  -7   2   9        5.78        5.97      2.77 o
  -6   2   9       13.64       15.06      2.65 o
  -5   2   9       11.27       11.31      2.24 o
  -4   2   9        0.73        2.18      1.27 o
  -3   2   9        0.35        0.85      1.06 o
  -2   2   9       15.54       12.95      1.24 o
  -1   2   9        2.99        2.69      1.02 o
   0   2   9       71.36       55.53      1.75 o
   1   2   9        1.73        4.93      0.55 o
   2   2   9       24.56       18.41      0.83 o
   3   2   9        1.98        1.18      0.58 o
   4   2   9       36.11       29.98      1.29 o
   5   2   9      114.36       98.62      1.81 o
   6   2   9      208.72      203.04      2.83 o
   7   2   9       33.85       39.75      1.29 o
   8   2   9       31.53       35.14      1.55 o
   9   2   9       89.79       76.48      2.95 o
  10   2   9        2.23        6.72      2.46 o
  11   2   9       17.05        6.82      2.68 o
  12   2   9       12.90       11.00      3.07 o
  13   2   9       56.69       58.74      6.04 o
  14   2   9       16.33       11.56      6.31 o
  15   2   9       15.59       27.33      7.88 o
  -9   3   9        0.23       -2.85      3.22 o
  -8   3   9        0.37       -0.20      2.90 o
  -7   3   9        0.29       -2.32      2.32 o
  -6   3   9       21.94       27.39      2.77 o
  -5   3   9        0.00        0.99      1.69 o
  -4   3   9        0.78        0.37      0.88 o
  -3   3   9      189.82      192.17      3.38 o
  -2   3   9      177.74      174.63      2.72 o
  -1   3   9       48.94       59.76      1.31 o
   0   3   9      613.16      692.29      7.19 o
   1   3   9       88.33       96.44      1.85 o
   2   3   9       76.02       97.32      1.77 o
   3   3   9      588.51      606.79      5.95 o
   4   3   9      214.04      201.68      2.67 o
   5   3   9       95.26      106.50      1.90 o
   6   3   9      314.38      362.00      4.16 o
   7   3   9        0.24       -0.78      0.78 o
   8   3   9        0.05       -0.90      0.90 o
   9   3   9       88.51       88.05      3.15 o
  10   3   9       18.15       26.37      4.60 o
  11   3   9       15.39       19.45      3.23 o
  12   3   9       16.58       19.78      3.38 o
  13   3   9       35.82       32.58      5.11 o
  14   3   9        0.42        4.73      5.52 o
  15   3   9       12.93       15.50      6.57 o
  -8   4   9        1.90        2.70      6.83 o
  -7   4   9       36.55       37.61      5.38 o
  -6   4   9        1.43        3.43      1.83 o
  -5   4   9        2.84        4.09      1.59 o
  -4   4   9       59.27       48.49      2.08 o
  -3   4   9        9.24        3.06      0.92 o
  -2   4   9        0.07       -0.23      0.80 o
  -1   4   9        0.05       -0.71      0.71 o
   0   4   9      414.03      407.74      4.65 o
   1   4   9       41.31       50.83      1.63 o
   2   4   9      174.48      156.84      2.32 o
   3   4   9      375.29      324.64      3.55 o
   4   4   9      261.87      254.86      3.58 o
   5   4   9        2.11        1.48      0.74 o
   6   4   9      180.14      208.37      3.01 o
   7   4   9       93.33      100.47      2.41 o
   8   4   9      357.70      370.61      4.83 o
   9   4   9        9.44       13.75      2.16 o
  10   4   9        6.90        7.35      2.47 o
  11   4   9        3.02        1.87      2.40 o
  12   4   9        0.56       -1.09      2.52 o
  13   4   9       59.02       62.33      5.87 o
  14   4   9        6.37        1.05      5.26 o
  15   4   9        0.64       -2.10      5.26 o
  -8   5   9        5.26        5.26      2.63 o
  -7   5   9        8.32        7.43      3.81 o
  -6   5   9        0.55        1.05      1.87 o
  -5   5   9        9.47       13.87      3.52 o
  -4   5   9        0.46        0.56      1.26 o
  -3   5   9        1.51        3.11      1.06 o
  -2   5   9      358.27      370.93      5.29 o
  -1   5   9        0.19        0.44      1.02 o
   0   5   9     1039.33      994.18     10.46 o
   1   5   9      142.72      160.96      2.79 o
   2   5   9       56.76       63.65      1.55 o
   3   5   9       39.83       46.02      1.39 o
   4   5   9       59.50       72.47      1.77 o
   5   5   9      451.92      488.89      5.22 o
   6   5   9     1659.80     1681.88     16.68 o
   7   5   9       74.38       80.26      2.28 o
   8   5   9      134.26      144.71      3.07 o
   9   5   9       55.32       57.32      3.44 o
  10   5   9        5.06        8.10      2.47 o
  11   5   9      123.02      122.30      5.86 o
  12   5   9      126.68      121.18      6.16 o
  13   5   9       14.60       16.07      3.47 o
  14   5   9       80.33      109.58     11.56 o
  15   5   9        0.92        1.05      5.78 o
  -7   6   9        2.30        6.57      3.42 o
  -6   6   9       15.33       16.82      3.21 o
  -5   6   9       12.95       11.49      2.86 o
  -4   6   9       43.45       41.87      5.28 o
  -3   6   9        0.01        1.54      1.45 o
  -2   6   9       34.97       36.69      1.96 o
  -1   6   9       28.64       39.60      1.91 o
   0   6   9       45.27       40.65      2.23 o
   1   6   9      711.88      662.93      7.38 o
   2   6   9      284.32      318.93      4.18 o
   3   6   9       10.36       10.25      1.01 o
   4   6   9      395.26      418.07      4.91 o
   5   6   9      354.84      374.60      4.42 o
   6   6   9      119.33      130.92      2.74 o
   7   6   9      179.52      191.81      3.45 o
   8   6   9       10.88       17.75      1.61 o
   9   6   9       18.97       13.76      2.28 o
  10   6   9       46.10       42.72      3.62 o
  11   6   9        8.57       19.15      4.16 o
  12   6   9        0.48       -0.36      2.37 o
  13   6   9        1.04        0.59      2.66 o
  14   6   9       15.76       22.90      5.39 o
  15   6   9        6.89        4.73      5.78 o
  -7   7   9        1.19        3.94      3.42 o
  -6   7   9        0.21       -0.79      3.42 o
  -5   7   9        7.96       11.04      3.94 o
  -4   7   9       18.04       24.17      3.53 o
  -3   7   9        8.99       11.09      2.34 o
  -2   7   9        8.81       15.16      2.00 o
  -1   7   9        3.80        8.16      1.87 o
   0   7   9       76.41       71.77      2.42 o
   1   7   9       63.52       76.49      2.69 o
   2   7   9     1809.79     1838.24     24.89 o
   3   7   9      578.57      551.53      7.22 o
   4   7   9       97.51      103.16      2.55 o
   5   7   9      471.52      466.46      6.17 o
   6   7   9      141.69      144.15      2.97 o
   7   7   9        8.47        7.69      1.27 o
   8   7   9       28.15       25.04      1.99 o
   9   7   9      108.42      127.08      5.92 o
  10   7   9        3.46       -1.99      2.01 o
  11   7   9        9.43       13.60      2.92 o
  12   7   9       17.08       13.22      3.05 o
  13   7   9       19.35       18.31      5.00 o
  14   7   9        0.03        1.71      3.72 o
  15   7   9        2.89        5.78      6.04 o
  -6   8   9        5.89        4.47      3.94 o
  -5   8   9        5.76        7.36      4.20 o
  -4   8   9       13.62       15.50      4.47 o
  -3   8   9        1.87        3.94      3.42 o
  -2   8   9        2.63        2.51      2.46 o
  -1   8   9        9.18       10.86      1.56 o
   0   8   9       37.95       33.40      2.08 o
   1   8   9        8.54        6.76      1.42 o
   2   8   9        5.49        4.12      1.29 o
   3   8   9       48.52       60.35      2.33 o
   4   8   9      115.35      104.29      2.68 o
   5   8   9        0.20        0.27      1.09 o
   6   8   9       18.85       22.65      1.70 o
   7   8   9       43.11       46.81      2.42 o
   8   8   9        0.64       -1.69      1.69 o
   9   8   9        4.10        6.22      2.47 o
  10   8   9        1.16        1.21      2.27 o
  11   8   9      183.93      180.85      7.12 o
  12   8   9       50.59       56.63      5.30 o
  13   8   9        1.44        2.99      3.33 o
  14   8   9        0.83       -2.52      4.86 o
  15   8   9        0.02       -0.79      5.26 o
  -5   9   9        3.93        1.58      3.94 o
  -4   9   9        8.21        1.58      4.20 o
  -3   9   9        7.73        9.46      4.47 o
  -2   9   9       22.02       19.50      2.76 o
  -1   9   9       36.12       44.07      2.61 o
   0   9   9        1.52        1.88      1.71 o
   1   9   9       25.74       25.79      3.00 o
   2   9   9       78.26       82.45      3.40 o
   3   9   9       23.00       18.31      1.99 o
   4   9   9       22.07       23.88      2.31 o
   5   9   9       13.58       11.68      1.67 o
   6   9   9        7.66        5.72      1.96 o
   7   9   9        5.55        4.56      2.30 o
   8   9   9        2.88        2.48      2.27 o
   9   9   9       52.39       43.35      3.84 o
  10   9   9        6.52       15.17      2.92 o
  11   9   9       45.13       47.51      6.39 o
  12   9   9       33.34       28.04      5.47 o
  13   9   9        8.01       -0.39      3.33 o
  14   9   9        2.56       10.14      4.73 o
  15   9   9        1.23        0.00      5.52 o
  -4  10   9        7.09        3.94      4.47 o
  -3  10   9        0.71        0.00      3.94 o
  -2  10   9        1.57       -2.72      2.72 o
  -1  10   9        2.71        1.60      1.96 o
   0  10   9        6.07        6.58      1.96 o
   1  10   9        0.16       -1.72      1.72 o
   2  10   9        1.39        2.67      2.05 o
   3  10   9       85.18       97.50      4.35 o
   4  10   9      100.12       96.31      3.90 o
   5  10   9        6.56        4.83      2.10 o
   6  10   9        2.79        2.65      2.20 o
   7  10   9       23.42       19.97      2.98 o
   8  10   9        5.73        3.46      2.32 o
   9  10   9        1.09        1.46      2.22 o
  10  10   9        0.06        1.34      2.30 o
  11  10   9       33.09       32.57      3.89 o
  12  10   9       15.73       14.37      3.41 o
  13  10   9        6.50        6.88      4.47 o
  14  10   9        0.67       -3.42      3.53 o
  -3  11   9        0.01        0.53      4.47 o
  -2  11   9        6.99        1.23      2.03 o
  -1  11   9        1.04        1.79      2.21 o
   0  11   9        0.89        1.56      2.20 o
   1  11   9       23.46       24.99      3.23 o
   2  11   9        1.09        2.83      1.99 o
   3  11   9       10.31        7.30      2.63 o
   4  11   9       19.48       20.66      3.90 o
   5  11   9        8.74        6.12      2.47 o
   6  11   9       19.00       13.48      2.83 o
   7  11   9       52.11       52.42      4.18 o
   8  11   9       19.27       23.70      4.32 o
   9  11   9       52.96       52.02      4.29 o
  10  11   9       17.44       18.60      3.39 o
  11  11   9        6.05        0.76      2.74 o
  12  11   9        9.86        5.79      6.44 o
  13  11   9        0.07       -1.17      4.47 o
  14  11   9       10.68       10.29      4.53 o
  -2  12   9       19.02       18.71      2.80 o
  -1  12   9        0.42       -0.08      2.35 o
   0  12   9       23.04       23.28      3.22 o
   1  12   9        0.11       -0.46      2.14 o
   2  12   9       31.82       31.14      4.59 o
   3  12   9        9.06       10.77      3.72 o
   4  12   9       16.15       17.07      4.08 o
   5  12   9       13.08       14.73      3.81 o
   6  12   9        6.76        5.90      2.78 o
   7  12   9       16.94       17.27      3.61 o
   8  12   9        0.01       -1.58      3.53 o
   9  12   9        3.08        1.80      2.86 o
  10  12   9       29.06       39.52      6.16 o
  11  12   9        0.43        1.37      2.93 o
  12  12   9        6.75        8.38      3.99 o
  13  12   9        1.77        1.84      4.47 o
  -1  13   9        6.38       10.51      5.52 o
   0  13   9        1.18       -1.25      2.53 o
   1  13   9        5.06        9.41      2.73 o
   2  13   9       25.98       23.51      3.72 o
   3  13   9       51.55       59.29      8.41 o
   4  13   9        1.57        2.43      5.65 o
   5  13   9        0.66       -0.37      3.43 o
   6  13   9        0.01        5.46      3.62 o
   7  13   9       23.46       28.49      3.89 o
   8  13   9        0.32        2.33      2.77 o
   9  13   9        1.29        0.30      2.85 o
  10  13   9        7.34        9.15      3.28 o
  11  13   9        0.04       -1.18      4.07 o
  12  13   9       10.98        2.89      6.04 o
  13  13   9        3.65       -1.84      4.73 o
   1  14   9        1.17        2.26      3.94 o
   2  14   9       31.82       27.20      4.20 o
   3  14   9       13.99       20.54      4.90 o
   4  14   9       12.14        4.25      4.18 o
   5  14   9        2.27       -1.17      4.73 o
   6  14   9       16.58       13.93      4.27 o
   7  14   9        3.64        3.93      3.08 o
   8  14   9        2.67        1.07      2.86 o
   9  14   9        7.62        9.01     13.80 o
  10  14   9       40.75       31.53      7.88 o
  11  14   9        6.95       14.45      6.57 o
   3  15   9        0.02        5.52      6.04 o
   4  15   9        6.57       10.64      4.74 o
   5  15   9        1.70       -4.99      4.99 o
   6  15   9        1.58        5.26      6.04 o
   7  15   9        8.88        3.15      5.52 o
   8  15   9        0.38        2.34      4.60 o
   9  15   9       24.59       22.60      8.15 o
  10  15   9       21.27       32.32      8.67 o
  -5 -14  10       11.97        9.72      5.26 o
  -4 -14  10        1.43        2.89      4.47 o
  -3 -14  10        1.10        5.26      4.99 o
  -2 -14  10        0.32       -1.84      2.63 o
  -1 -14  10        1.03        3.15      3.94 o
   0 -14  10        5.27       10.51      4.47 o
   1 -14  10        1.92        2.89      4.47 o
  -7 -13  10       23.66       21.31      4.17 o
  -6 -13  10        0.35       -0.79      4.20 o
  -5 -13  10      218.22      228.08     12.88 o
  -4 -13  10       21.99       16.29      4.99 o
  -3 -13  10       20.04       24.17      5.52 o
  -2 -13  10       73.04       71.22      6.70 o
  -1 -13  10       15.13       15.87      3.22 o
   0 -13  10        5.43        3.42      3.94 o
   1 -13  10       10.99        7.88      4.99 o
   2 -13  10       11.32        8.41      5.52 o
   3 -13  10       63.13       73.84      8.93 o
   4 -13  10        1.18        5.26      5.26 o
  -8 -12  10       53.21       57.09      5.24 o
  -7 -12  10       22.71       21.59      4.08 o
  -6 -12  10       40.84       41.16      4.61 o
  -5 -12  10      100.45      111.84      6.76 o
  -4 -12  10        0.08        3.94      3.68 o
  -3 -12  10      128.60      132.96      9.46 o
  -2 -12  10       10.94       16.82      4.99 o
  -1 -12  10        7.09       10.65      5.52 o
   0 -12  10      145.63      159.26      7.11 o
   1 -12  10       21.19       27.85      5.52 o
   2 -12  10        0.17       -0.26      4.20 o
   3 -12  10       18.99       24.70      6.31 o
   4 -12  10        5.27        4.99      5.26 o
   5 -12  10       36.15       25.75      6.83 o
  -9 -11  10        4.91        4.57      3.06 o
  -8 -11  10       31.29       38.24      4.61 o
  -7 -11  10        0.53        0.00      2.08 o
  -6 -11  10        2.14        2.80      2.07 o
  -5 -11  10       27.00       20.14      4.93 o
  -4 -11  10       60.49       63.93      3.92 o
  -3 -11  10       25.16       31.14      5.91 o
  -2 -11  10        4.26        2.63      3.42 o
  -1 -11  10       58.81       54.09      3.78 o
   0 -11  10       22.02       29.05      3.40 o
   1 -11  10        6.38       16.00      3.28 o
   2 -11  10       17.95       18.70      6.31 o
   3 -11  10      127.50      136.12     10.25 o
   4 -11  10        3.11        4.73      4.47 o
   5 -11  10       25.03       22.34      6.31 o
   6 -11  10        2.18        9.72      6.04 o
   7 -11  10       22.46       21.02      6.31 o
  -9 -10  10        6.29        3.33      3.74 o
  -8 -10  10      147.32      157.79      6.78 o
  -7 -10  10        3.61        3.25      2.08 o
  -6 -10  10      110.65      130.85      5.04 o
  -5 -10  10      146.23      164.62      5.53 o
  -4 -10  10        6.27        7.58      2.73 o
  -3 -10  10      144.97      142.75      5.54 o
  -2 -10  10       22.49       29.01      4.18 o
  -1 -10  10       10.79       12.46      1.68 o
   0 -10  10       85.13       85.40      4.67 o
   1 -10  10        0.01        2.10      2.23 o
   2 -10  10       99.59       96.32      5.66 o
   3 -10  10       59.11       60.26      6.44 o
   4 -10  10       19.26       19.71      5.26 o
   5 -10  10       92.28       89.60      8.93 o
   6 -10  10        0.61       -1.58      4.47 o
   7 -10  10        0.50       -2.36      4.73 o
   8 -10  10       10.59        7.62      5.78 o
 -10  -9  10        7.51       12.85      3.54 o
  -9  -9  10        0.40       -0.44      2.39 o
  -8  -9  10       19.16       24.34      2.74 o
  -7  -9  10        0.83        1.59      1.78 o
  -6  -9  10        5.67        1.22      1.64 o
  -5  -9  10       31.18       25.03      3.11 o
  -4  -9  10        0.31        0.67      1.24 o
  -3  -9  10      144.51      134.40      4.89 o
  -2  -9  10        6.75        9.00      1.82 o
  -1  -9  10      137.55      137.01      4.55 o
   0  -9  10        2.76        5.41      1.25 o
   1  -9  10       54.73       59.83      3.89 o
   2  -9  10        0.29       -2.02      2.02 o
   3  -9  10       37.49       35.53      3.89 o
   4  -9  10       21.42       16.10      3.43 o
   5  -9  10        4.34        5.26      4.20 o
   6  -9  10      111.34      118.77     10.51 o
   7  -9  10        6.91       -0.79      4.73 o
   8  -9  10       14.08       12.09      6.04 o
   9  -9  10        2.22        7.88      6.31 o
 -10  -8  10       12.40       10.11      2.57 o
  -9  -8  10       29.34       29.16      2.92 o
  -8  -8  10      142.24      151.43      5.45 o
  -7  -8  10        2.20        1.50      1.57 o
  -6  -8  10        2.67        1.22      1.55 o
  -5  -8  10        3.63        0.42      1.14 o
  -4  -8  10       54.54       69.55      2.64 o
  -3  -8  10        8.15        6.71      1.38 o
  -2  -8  10       40.50       52.77      2.39 o
  -1  -8  10        6.87        2.32      1.46 o
   0  -8  10        0.20        0.88      0.86 o
   1  -8  10      128.73      129.43      3.37 o
   2  -8  10      363.20      354.90      7.15 o
   3  -8  10       62.31       50.22      4.08 o
   4  -8  10        3.44        0.92      2.23 o
   5  -8  10        4.33        6.83      4.20 o
   6  -8  10        0.63        0.00      4.20 o
   7  -8  10       11.06       11.56      5.52 o
   8  -8  10       21.92       33.63      7.09 o
   9  -8  10        0.52        1.05      5.78 o
  10  -8  10        7.34        9.99      7.09 o
 -10  -7  10        0.41        0.65      2.12 o
  -9  -7  10       53.61       51.63      3.52 o
  -8  -7  10      214.81      237.05      6.68 o
  -7  -7  10       16.13       15.04      2.00 o
  -6  -7  10        0.53        0.41      1.39 o
  -5  -7  10        4.68        7.48      1.86 o
  -4  -7  10       50.99       51.64      2.06 o
  -3  -7  10       17.85       15.05      1.35 o
  -2  -7  10      323.02      326.00      5.94 o
  -1  -7  10        7.95       11.81      1.46 o
   0  -7  10      286.62      245.64      6.33 o
   1  -7  10       41.17       47.49      2.67 o
   2  -7  10      157.26      145.45      3.98 o
   3  -7  10      538.88      538.16     11.04 o
   4  -7  10      133.69      149.66      6.50 o
   5  -7  10       17.13        9.07      2.97 o
   6  -7  10       62.57       60.44      7.36 o
   7  -7  10       77.05       84.35      8.93 o
   8  -7  10        9.60       -0.79      4.73 o
   9  -7  10       32.29       17.61      6.57 o
  10  -7  10       28.14       21.81      7.62 o
 -10  -6  10       22.68       25.84      3.11 o
  -9  -6  10        1.46        0.20      1.96 o
  -8  -6  10        2.06       -1.01      1.85 o
  -7  -6  10        3.39        5.35      2.76 o
  -6  -6  10        0.17        1.99      1.46 o
  -5  -6  10      107.25       90.40      2.81 o
  -4  -6  10       70.41       74.52      2.74 o
  -3  -6  10       16.02       24.54      1.95 o
  -2  -6  10       75.47       61.63      2.20 o
  -1  -6  10      147.80      137.60      3.27 o
   0  -6  10       89.35       86.26      2.42 o
   1  -6  10      322.81      297.33      4.25 o
   2  -6  10      637.58      614.29      8.69 o
   3  -6  10       40.87       34.63      2.10 o
   4  -6  10      302.09      282.00      5.63 o
   5  -6  10        0.36       -2.21      2.21 o
   6  -6  10        3.09        2.57      2.69 o
   7  -6  10        6.18        7.09      4.99 o
   8  -6  10        0.87        2.36      4.73 o
   9  -6  10        0.08       -2.63      4.73 o
  10  -6  10        0.57       -3.42      5.78 o
  11  -6  10       98.32       91.44     11.82 o
 -10  -5  10        2.08        4.42      2.28 o
  -9  -5  10        1.24       -0.76      1.89 o
  -8  -5  10        0.09        0.93      1.74 o
  -7  -5  10       12.97       16.63      1.97 o
  -6  -5  10        2.69       -1.00      1.23 o
  -5  -5  10        3.92        2.63      1.49 o
  -4  -5  10        8.74        4.92      1.06 o
  -3  -5  10      172.96      164.18      3.79 o
  -2  -5  10      273.72      221.87      4.10 o
  -1  -5  10       50.56       48.28      2.92 o
   0  -5  10       64.90       61.84      3.57 o
   1  -5  10       25.33       15.30      1.24 o
   2  -5  10      340.86      328.11      4.94 o
   3  -5  10        0.02        0.22      0.89 o
   4  -5  10      212.63      247.76      4.70 o
   5  -5  10       13.64       16.75      1.75 o
   6  -5  10      318.76      316.95      8.33 o
   7  -5  10       74.47       72.26      7.62 o
   8  -5  10       26.83       37.31      6.57 o
   9  -5  10       72.43       69.90      8.67 o
  10  -5  10       30.94       27.85      7.09 o
  11  -5  10       10.00        4.99      7.09 o
  12  -5  10        5.26        5.78      7.36 o
 -10  -4  10        1.76        3.36      4.20 o
  -9  -4  10       76.71       74.74      4.19 o
  -8  -4  10       35.74       39.36      2.95 o
  -7  -4  10       62.17       57.30      3.13 o
  -6  -4  10       20.57       20.89      1.52 o
  -5  -4  10       47.96       39.43      2.10 o
  -4  -4  10      103.33       94.36      4.03 o
  -3  -4  10      314.63      320.58     14.72 o
  -2  -4  10      734.10      690.05     15.98 o
  -1  -4  10     1377.69     1326.54     18.00 o
   0  -4  10       82.91       69.71      2.20 o
   1  -4  10     1654.36     1670.29     22.02 o
   2  -4  10      646.48      614.84      6.60 o
   3  -4  10      174.11      183.61      3.29 o
   4  -4  10     4069.45     3985.79     34.95 o
   5  -4  10      619.46      598.14      7.34 o
   6  -4  10       35.60       27.27      1.77 o
   7  -4  10      400.04      380.51     11.60 o
   8  -4  10        0.04        1.05      4.20 o
   9  -4  10      152.00      150.83     11.56 o
  10  -4  10        5.42        5.26      5.26 o
  11  -4  10       25.49       25.23      7.36 o
  12  -4  10      229.86      234.39     16.82 o
 -10  -3  10        6.29        6.67      3.59 o
  -9  -3  10        5.29        5.35      3.06 o
  -8  -3  10        0.12       -1.22      1.61 o
  -7  -3  10        0.03       -0.09      1.52 o
  -6  -3  10        1.66        2.16      1.01 o
  -5  -3  10       12.18        6.80      1.42 o
  -4  -3  10      440.07      387.35      7.17 o
  -3  -3  10     2845.89     2848.70     79.88 o
  -2  -3  10      131.55      123.70      5.24 o
  -1  -3  10      242.53      190.84     12.09 o
   0  -3  10      922.80      803.03     11.41 o
   1  -3  10       54.41       52.22      1.84 o
   2  -3  10      239.07      213.43      3.04 o
   3  -3  10      548.97      473.37      5.48 o
   4  -3  10      271.50      246.13      3.48 o
   5  -3  10      568.52      520.01      6.11 o
   6  -3  10       56.01       52.74      2.28 o
   7  -3  10      101.07       98.82      3.26 o
   8  -3  10      141.49      158.47      6.17 o
   9  -3  10       20.73       27.77      3.44 o
  10  -3  10      145.06      150.07      6.82 o
  11  -3  10      132.70      136.52      8.55 o
  12  -3  10       60.15       64.40      6.87 o
  13  -3  10       55.50       74.23      8.54 o
 -10  -2  10       33.18       33.99      4.91 o
  -9  -2  10       25.47       28.85      2.72 o
  -8  -2  10       27.47       25.49      2.39 o
  -7  -2  10        1.85        1.38      1.62 o
  -6  -2  10       69.87       73.33      2.58 o
  -5  -2  10      360.92      358.08      5.96 o
  -4  -2  10       29.27       28.71      1.90 o
  -3  -2  10      258.63      233.60     12.35 o
  -2  -2  10        1.02        3.68      3.15 o
  -1  -2  10      135.26      129.92      8.41 o
   0  -2  10      179.39      139.05      2.43 o
   1  -2  10      206.55      268.63      4.51 o
   2  -2  10       46.00       55.28      1.59 o
   3  -2  10      549.16      508.67      5.70 o
   4  -2  10      401.58      402.43      4.46 o
   5  -2  10      139.24      159.53      2.66 o
   6  -2  10      199.89      179.60      3.36 o
   7  -2  10       42.61       34.58      2.15 o
   8  -2  10        5.42       -1.67      1.77 o
   9  -2  10        2.44        0.03      2.11 o
  10  -2  10        2.10        2.06      2.88 o
  11  -2  10        8.34       15.17      6.18 o
  12  -2  10       55.02       56.03      5.10 o
  13  -2  10       11.73       19.94      7.25 o
 -10  -1  10       54.32       69.07      4.83 o
  -9  -1  10       30.78       25.70      4.28 o
  -8  -1  10        0.09        3.76      2.02 o
  -7  -1  10        7.50        7.96      2.02 o
  -6  -1  10       74.00       74.20      2.84 o
  -5  -1  10       29.05       23.57      1.27 o
  -4  -1  10      276.90      263.34      5.76 o
  -3  -1  10      511.63      488.15     18.01 o
  -2  -1  10       95.13       88.64      2.31 o
  -1  -1  10      116.20      100.54      5.78 o
   0  -1  10       21.69       19.20      1.18 o
   1  -1  10      566.42      534.29      7.81 o
   2  -1  10      199.66      198.16      3.40 o
   3  -1  10      114.86      103.42      1.78 o
   4  -1  10       97.22      109.59      2.06 o
   5  -1  10        1.02        4.78      0.85 o
   6  -1  10     1017.98      993.14     10.15 o
   7  -1  10        1.09        1.05      1.09 o
   8  -1  10        4.27        5.68      1.94 o
   9  -1  10        1.42       -1.70      1.70 o
  10  -1  10        3.61       -0.21      3.95 o
  11  -1  10        4.11        3.28      3.34 o
  12  -1  10        0.94       -3.16      3.16 o
  13  -1  10        2.14        1.93      3.99 o
  14  -1  10        0.36        3.15      5.52 o
 -10   0  10       34.27       38.26      4.15 o
  -9   0  10        2.99        4.50      3.33 o
  -8   0  10        0.02       -1.80      1.80 o
  -7   0  10        4.14        2.98      1.50 o
  -6   0  10       24.06       23.06      2.47 o
  -5   0  10       37.09       33.98      1.64 o
  -4   0  10       49.06       42.27      2.39 o
  -3   0  10      283.49      294.43      5.01 o
  -2   0  10       80.44       69.82      2.40 o
  -1   0  10       70.53       59.67      2.47 o
   0   0  10      143.56      137.00      2.57 o
   1   0  10       82.00       77.91      3.26 o
   2   0  10      369.41      358.24      4.72 o
   3   0  10     1285.27     1154.88     11.35 o
   4   0  10      238.97      192.55      2.79 o
   5   0  10      834.70      838.90      7.67 o
   6   0  10      772.23      743.46      6.87 o
   7   0  10       36.35       48.25      1.79 o
   8   0  10      294.06      316.56      5.04 o
   9   0  10      604.34      571.29     10.01 o
  10   0  10        0.97        1.62      2.07 o
  11   0  10       12.62       18.30      3.28 o
  12   0  10       12.78       14.87      4.08 o
  13   0  10        0.11        6.09      3.97 o
  14   0  10        0.02       -2.24      5.39 o
  -9   1  10        0.55       -1.45      3.21 o
  -8   1  10        0.34       -2.71      2.71 o
  -7   1  10        0.02        0.10      1.84 o
  -6   1  10        0.04       -1.29      1.29 o
  -5   1  10       10.51        7.69      1.28 o
  -4   1  10       61.47       50.45      2.02 o
  -3   1  10        0.89       -0.32      0.78 o
  -2   1  10       49.02       45.14      1.44 o
  -1   1  10      299.86      275.80      4.63 o
   0   1  10      238.84      219.71      3.44 o
   1   1  10      277.00      326.71      4.35 o
   2   1  10        9.98       10.47      0.68 o
   3   1  10      119.99       99.46      1.75 o
   4   1  10       20.58       26.18      1.07 o
   5   1  10      160.05      139.51      2.41 o
   6   1  10      259.57      250.04      3.29 o
   7   1  10      364.68      383.11      4.55 o
   8   1  10      236.04      217.11      3.78 o
   9   1  10      293.07      258.07      5.70 o
  10   1  10       92.03       82.31      4.85 o
  11   1  10       22.70       21.33      3.39 o
  12   1  10        0.57        3.62      4.07 o
  13   1  10        3.13        5.35      4.60 o
  14   1  10        2.75        7.23      4.18 o
  -9   2  10        0.00       -1.43      3.28 o
  -8   2  10        7.81        8.88      3.28 o
  -7   2  10        3.34        5.11      2.90 o
  -6   2  10       46.38       35.40      3.00 o
  -5   2  10        1.71        1.27      1.24 o
  -4   2  10        0.00       -1.16      1.44 o
  -3   2  10       58.45       55.77      2.96 o
  -2   2  10       60.68       67.51      2.37 o
  -1   2  10      162.93      164.12      3.56 o
   0   2  10       40.03       36.20      1.40 o
   1   2  10      167.01      170.67      2.80 o
   2   2  10       28.41       32.31      1.01 o
   3   2  10       11.97       12.28      0.78 o
   4   2  10       20.80       24.60      1.13 o
   5   2  10        2.00        1.19      0.80 o
   6   2  10        0.03        2.79      0.71 o
   7   2  10        2.88       -0.69      0.69 o
   8   2  10       58.66       73.75      2.11 o
   9   2  10        0.31        1.47      1.42 o
  10   2  10       53.14       52.31      4.04 o
  11   2  10       93.14       91.95      6.07 o
  12   2  10        1.58        1.93      2.51 o
  13   2  10        0.25        4.99      3.72 o
  14   2  10        7.12       12.74      7.75 o
  15   2  10        0.00       -2.63      5.52 o
  -8   3  10       23.64       32.94      4.79 o
  -7   3  10        0.01       -1.18      2.60 o
  -6   3  10        4.83        5.48      2.84 o
  -5   3  10        4.28        9.97      2.42 o
  -4   3  10       32.60       34.28      2.27 o
  -3   3  10       21.46       20.62      1.84 o
  -2   3  10      606.17      612.58      9.78 o
  -1   3  10       47.36       48.97      1.65 o
   0   3  10       22.14       26.24      1.17 o
   1   3  10       19.09       24.00      1.10 o
   2   3  10      304.09      330.38      3.89 o
   3   3  10       11.72       14.70      0.94 o
   4   3  10       39.80       35.23      1.16 o
   5   3  10      135.87      123.68      2.90 o
   6   3  10        5.22        4.17      0.81 o
   7   3  10      112.40      119.74      2.54 o
   8   3  10       35.62       34.75      1.57 o
   9   3  10      403.04      393.04      9.53 o
  10   3  10        2.15       -1.46      1.96 o
  11   3  10       78.59       68.48      8.15 o
  12   3  10        2.10        1.74      2.71 o
  13   3  10        3.98        2.30      2.92 o
  14   3  10        3.19        4.73      4.09 o
  15   3  10       25.91       34.95      8.15 o
  -8   4  10        0.08        2.41      3.43 o
  -7   4  10        0.18       -1.38      6.70 o
  -6   4  10        0.66        2.76      2.79 o
  -5   4  10        6.26        6.46      2.06 o
  -4   4  10        3.78        2.06      1.12 o
  -3   4  10       33.70       34.95      1.65 o
  -2   4  10      118.11      105.08      2.06 o
  -1   4  10      357.87      353.37      4.38 o
   0   4  10      254.20      229.05      3.73 o
   1   4  10       61.00       52.17      1.68 o
   2   4  10        2.94        9.00      0.94 o
   3   4  10      490.94      463.88      5.13 o
   4   4  10      298.45      303.68      3.68 o
   5   4  10       11.56        5.88      0.84 o
   6   4  10       26.62       32.00      1.31 o
   7   4  10        2.99        0.01      0.96 o
   8   4  10       32.37       39.26      1.65 o
   9   4  10       24.32       14.84      1.85 o
  10   4  10       78.36       85.90      4.80 o
  11   4  10       47.94       40.51      4.95 o
  12   4  10        7.20        7.91      2.92 o
  13   4  10       20.84       24.64      3.95 o
  14   4  10        0.08       -3.40      8.67 o
  15   4  10       11.19        8.41      6.31 o
  -7   5  10       22.12       15.77      5.52 o
  -6   5  10      103.09      111.71      4.64 o
  -5   5  10       91.33       94.40      7.36 o
  -4   5  10       17.81       16.62      2.01 o
  -3   5  10        5.41        4.16      1.14 o
  -2   5  10       28.06       32.63      1.58 o
  -1   5  10        8.05        6.66      1.27 o
   0   5  10      567.55      571.61      8.91 o
   1   5  10      703.62      709.90     11.85 o
   2   5  10       80.10       84.05      2.26 o
   3   5  10      345.32      311.07      3.62 o
   4   5  10      251.07      234.06      3.25 o
   5   5  10      182.18      191.63      2.86 o
   6   5  10      102.34       97.73      2.24 o
   7   5  10      184.87      159.37      3.09 o
   8   5  10       28.46       34.47      1.79 o
   9   5  10      358.26      338.98      6.29 o
  10   5  10       13.48       10.30      2.63 o
  11   5  10        1.14        0.67      2.32 o
  12   5  10        3.15        3.38      2.72 o
  13   5  10       63.79       74.44      7.29 o
  14   5  10       16.66       21.20      4.92 o
  15   5  10        0.07        3.42      5.78 o
  -7   6  10        5.98        9.99      2.89 o
  -6   6  10       29.29       37.21      3.62 o
  -5   6  10       35.26       49.62      5.26 o
  -4   6  10        0.01       -1.24      1.81 o
  -3   6  10        6.80       11.29      2.28 o
  -2   6  10      206.94      192.64      3.96 o
  -1   6  10      159.63      176.90      3.81 o
   0   6  10        1.90        4.57      1.43 o
   1   6  10      328.17      346.88      6.11 o
   2   6  10       85.06      107.15      2.37 o
   3   6  10      191.73      173.57      3.26 o
   4   6  10      181.63      155.97      2.82 o
   5   6  10       56.07       55.64      1.70 o
   6   6  10      137.58      114.74      2.59 o
   7   6  10      225.66      171.35      3.25 o
   8   6  10        0.84        0.86      1.29 o
   9   6  10       45.40       33.92      2.92 o
  10   6  10       18.60       10.89      3.25 o
  11   6  10       73.24       66.29      4.55 o
  12   6  10       47.05       32.47      3.89 o
  13   6  10        9.24        3.91      2.92 o
  14   6  10       77.47       73.73      6.95 o
  15   6  10        7.80       12.61      6.31 o
  -6   7  10        5.41        1.31      3.42 o
  -5   7  10        0.12       -2.89      2.89 o
  -4   7  10       34.95       38.36      4.03 o
  -3   7  10       29.39       23.51      3.28 o
  -2   7  10       52.37       44.30      3.25 o
  -1   7  10        6.19        7.77      1.73 o
   0   7  10      209.53      220.15      5.54 o
   1   7  10       13.49       13.46      1.36 o
   2   7  10      103.61       98.69      2.71 o
   3   7  10        2.09        1.59      1.26 o
   4   7  10       66.09       61.62      2.30 o
   5   7  10       48.49       48.47      1.88 o
   6   7  10       13.07       15.36      1.31 o
   7   7  10       30.74       27.93      1.82 o
   8   7  10        2.59        1.41      1.40 o
   9   7  10       44.57       38.74      3.48 o
  10   7  10        4.11        3.10      2.22 o
  11   7  10        0.01       -2.07      2.07 o
  12   7  10        0.01       -2.37      2.37 o
  13   7  10        3.57        5.12      2.77 o
  14   7  10       64.47       73.06      7.05 o
  15   7  10        3.76        8.67      5.78 o
  -5   8  10        6.20        4.73      3.94 o
  -4   8  10        2.36        4.47      3.68 o
  -3   8  10        1.78        2.36      3.42 o
  -2   8  10        4.75        3.78      2.71 o
  -1   8  10       24.99       26.16      3.81 o
   0   8  10       26.08       25.36      2.84 o
   1   8  10        8.66        7.09      1.52 o
   2   8  10      361.96      355.01      5.59 o
   3   8  10        1.89        0.60      1.35 o
   4   8  10      100.11       97.79      2.95 o
   5   8  10       19.89       18.29      1.68 o
   6   8  10       56.37       59.40      2.58 o
   7   8  10       79.38       83.11      3.09 o
   8   8  10       68.47       73.71      4.39 o
   9   8  10       20.28       24.09      3.13 o
  10   8  10       22.15       26.38      3.38 o
  11   8  10        0.37        3.84      2.47 o
  12   8  10        3.65        6.79      2.92 o
  13   8  10        2.58        5.93      3.50 o
  14   8  10       57.79       75.70     11.30 o
  15   8  10        0.45        0.53      5.78 o
  -5   9  10        0.87       -3.42      3.42 o
  -4   9  10        0.73       -1.05      3.68 o
  -3   9  10       12.44       11.04      4.47 o
  -2   9  10       14.25       17.08      4.47 o
  -1   9  10       18.23       22.86      4.99 o
   0   9  10        0.06       -1.29      1.34 o
   1   9  10        0.21        0.46      1.45 o
   2   9  10       23.47       22.70      1.99 o
   3   9  10      102.61       90.60      3.98 o
   4   9  10       83.65       76.97      3.79 o
   5   9  10       16.78       15.65      2.17 o
   6   9  10        0.13       -0.16      1.72 o
   7   9  10        9.55        6.56      2.24 o
   8   9  10        8.52       13.51      2.76 o
   9   9  10        1.37        2.25      2.27 o
  10   9  10       29.57       19.79      4.19 o
  11   9  10        0.76       -2.45      2.56 o
  12   9  10        0.11       -0.23      2.51 o
  13   9  10        5.15        6.98      3.08 o
  14   9  10       24.60       28.64      5.11 o
  15   9  10        0.48       -4.99      4.99 o
  -4  10  10        1.99        6.57      4.47 o
  -3  10  10        1.03        2.63      4.47 o
  -2  10  10        0.26        1.31      4.20 o
  -1  10  10        3.07        4.65      2.23 o
   0  10  10        1.07       -1.89      1.89 o
   1  10  10        0.91       -0.94      1.66 o
   2  10  10        0.13       -1.05      1.61 o
   3  10  10        1.82        0.81      1.96 o
   4  10  10      130.94      139.68      5.10 o
   5  10  10       24.70       26.90      3.18 o
   6  10  10      111.16      110.89      4.69 o
   7  10  10        0.01       -1.01      2.02 o
   8  10  10        1.07       -1.31      2.05 o
   9  10  10       28.48       24.84      4.80 o
  10  10  10       43.92       53.86      4.39 o
  11  10  10       10.06        9.83      3.20 o
  12  10  10        2.28       -0.29      2.70 o
  13  10  10        0.57        1.71      3.72 o
  14  10  10       25.07       23.12      5.11 o
  -3  11  10        1.45       -3.68      4.20 o
  -2  11  10        1.85        5.52      4.99 o
  -1  11  10        0.06       -1.10      2.96 o
   0  11  10       12.19       13.21      2.55 o
   1  11  10       11.07        7.96      2.26 o
   2  11  10        2.06        0.93      1.99 o
   3  11  10       11.66       10.67      2.76 o
   4  11  10        1.55       -0.36      2.30 o
   5  11  10       31.86       32.68      3.59 o
   6  11  10       17.57       18.60      3.94 o
   7  11  10        2.33        2.30      2.96 o
   8  11  10       14.01       18.33      3.28 o
   9  11  10       16.21       20.72      3.52 o
  10  11  10       55.69       58.16      4.74 o
  11  11  10        6.66        1.90      2.90 o
  12  11  10        0.03       -3.54      3.54 o
  13  11  10        0.55        3.15      3.72 o
  14  11  10        6.13        7.87      4.36 o
  -1  12  10        0.03       -0.39      2.39 o
   0  12  10       31.52       29.96      3.23 o
   1  12  10       14.19       18.84      2.73 o
   2  12  10        0.19        1.78      2.23 o
   3  12  10       15.08       18.36      3.31 o
   4  12  10       83.64       81.26      6.41 o
   5  12  10        0.01       -0.38      2.96 o
   6  12  10       54.32       58.61      5.91 o
   7  12  10        8.02       10.77      3.72 o
   8  12  10        0.58       -1.40      2.99 o
   9  12  10        3.16       -0.26      4.09 o
  10  12  10      103.02      112.17      6.36 o
  11  12  10       23.22       19.28      3.86 o
  12  12  10        3.48        5.28      4.18 o
  13  12  10        1.07       -2.50      3.53 o
   0  13  10        0.42       -2.30      2.30 o
   1  13  10        5.38        0.89      2.39 o
   2  13  10        0.11       -1.12      2.27 o
   3  13  10       14.18        9.33      3.23 o
   4  13  10        2.19        3.81      3.72 o
   5  13  10       50.14       46.33      5.56 o
   6  13  10        0.47       -0.23      3.43 o
   7  13  10       47.19       45.16      5.38 o
   8  13  10       19.28       16.49      4.23 o
   9  13  10       10.58        6.87      3.32 o
  10  13  10       21.61       19.12      3.86 o
  11  13  10        5.96        7.51      3.53 o
  12  13  10       18.34       18.57      6.31 o
   2  14  10        0.04        2.76      3.53 o
   3  14  10        3.13        2.31      2.98 o
   4  14  10        1.05       -3.34      3.34 o
   5  14  10       18.98       17.25      4.82 o
   6  14  10        0.85       -1.12      3.33 o
   7  14  10        2.59        2.76      3.53 o
   8  14  10       11.81        5.67      3.89 o
   9  14  10       21.46       14.32      5.39 o
  10  14  10       45.21       60.37      6.76 o
  11  14  10        4.78        5.78      6.31 o
   5  15  10        4.07        8.54      4.46 o
   6  15  10        0.01       -3.94      4.47 o
   7  15  10        7.20        8.67      5.78 o
   8  15  10       15.02        6.31      6.57 o
   9  15  10       36.08       42.04      8.67 o
  -4 -14  11        0.42       -1.58      4.20 o
  -3 -14  11        1.11        6.83      4.99 o
  -2 -14  11        1.54        2.36      4.20 o
  -1 -14  11        0.79        2.89      2.89 o
   0 -14  11        1.58       -0.53      3.68 o
  -6 -13  11        3.20       -2.36      3.94 o
  -5 -13  11        0.14       -0.53      3.94 o
  -4 -13  11        0.14       -0.26      3.68 o
  -3 -13  11       18.56       21.55      5.52 o
  -2 -13  11       67.22       78.04      8.15 o
  -1 -13  11        2.82       -0.79      4.47 o
   0 -13  11       10.58       26.28      4.47 o
   1 -13  11        0.79       -1.58      3.94 o
   2 -13  11       32.00       28.12      6.04 o
   3 -13  11        4.87        5.78      4.99 o
  -7 -12  11       12.32       15.75      5.52 o
  -6 -12  11       13.96       15.27      3.69 o
  -5 -12  11       23.89       35.59      4.41 o
  -4 -12  11      128.84      153.46      9.99 o
  -3 -12  11       16.92       13.40      4.47 o
  -2 -12  11       22.83       22.86      5.26 o
  -1 -12  11        0.23        4.47      4.20 o
   0 -12  11      108.07      109.42      5.54 o
   1 -12  11       59.63       79.12      5.42 o
   2 -12  11        7.11        6.04      4.47 o
   3 -12  11      156.41      160.29     11.30 o
   4 -12  11       55.42       55.18      8.15 o
   5 -12  11        1.27       -4.73      4.73 o
  -8 -11  11       29.18       29.99      4.27 o
  -7 -11  11       15.25       20.30      2.90 o
  -6 -11  11        2.84       -1.15      2.02 o
  -5 -11  11        0.03        1.41      2.14 o
  -4 -11  11       64.61       73.63      4.76 o
  -3 -11  11       17.81       18.95      3.16 o
  -2 -11  11      299.37      318.74     14.19 o
  -1 -11  11       36.06       50.45      6.31 o
   0 -11  11        0.02        1.19      1.99 o
   1 -11  11      128.12      140.93      6.50 o
   2 -11  11       33.22       36.80      4.15 o
   3 -11  11       30.62       27.07      6.04 o
   4 -11  11        5.98        9.20      5.26 o
   5 -11  11        1.09        2.36      4.73 o
   6 -11  11       13.76       16.03      6.04 o
  -9 -10  11        4.99        7.01      2.46 o
  -8 -10  11        3.18        0.92      2.00 o
  -7 -10  11        3.63        2.11      1.94 o
  -6 -10  11        3.06        4.10      2.00 o
  -5 -10  11      118.12      132.01      5.06 o
  -4 -10  11       11.47       12.40      2.26 o
  -3 -10  11      100.73       92.10      3.56 o
  -2 -10  11       96.97       93.00      6.57 o
  -1 -10  11       61.15       48.73      6.44 o
   0 -10  11       75.36       64.59      7.23 o
   1 -10  11        4.38        6.23      3.94 o
   2 -10  11       80.09       72.18      4.90 o
   3 -10  11      128.83      139.45      7.05 o
   4 -10  11        4.62       -0.79      4.20 o
   5 -10  11       11.83        4.47      4.20 o
   6 -10  11       17.53       18.13      5.78 o
   7 -10  11        2.41       -1.05      5.52 o
  -9  -9  11       11.73       13.84      2.55 o
  -8  -9  11       32.23       37.08      2.99 o
  -7  -9  11        0.66        2.05      1.75 o
  -6  -9  11      100.40      104.35      4.35 o
  -5  -9  11       15.29        9.44      2.07 o
  -4  -9  11        0.27       -0.13      1.76 o
  -3  -9  11       42.07       39.54      2.69 o
  -2  -9  11        0.01       -1.25      1.31 o
  -1  -9  11       29.55       34.50      2.62 o
   0  -9  11        7.62        9.94      1.87 o
   1  -9  11        6.66        8.59      1.81 o
   2  -9  11       51.33       50.34      3.97 o
   3  -9  11        0.69        2.10      2.42 o
   4  -9  11       20.91        8.01      3.16 o
   5  -9  11        7.79       12.35      4.47 o
   6  -9  11        0.04       -2.36      4.20 o
   7  -9  11       37.38       34.16      7.36 o
   8  -9  11        2.90        3.15      5.78 o
   9  -9  11        1.55        5.52      4.99 o
  -9  -8  11        0.73        1.11      1.88 o
  -8  -8  11        0.36        1.43      1.82 o
  -7  -8  11        6.51        4.77      1.81 o
  -6  -8  11       54.36       51.84      2.92 o
  -5  -8  11        9.68       11.19      1.80 o
  -4  -8  11       31.99       46.41      2.63 o
  -3  -8  11        2.68       -0.41      1.10 o
  -2  -8  11       33.90       38.93      2.15 o
  -1  -8  11       47.25       48.36      2.68 o
   0  -8  11        1.89        2.50      2.51 o
   1  -8  11       89.33       91.33      2.88 o
   2  -8  11       35.34       39.12      4.16 o
   3  -8  11        4.84        4.34      2.42 o
   4  -8  11       83.01       86.88      5.38 o
   5  -8  11       99.25       97.75      8.41 o
   6  -8  11        7.28        3.15      4.47 o
   7  -8  11       99.47      110.10     10.25 o
   8  -8  11        3.73       12.35      6.04 o
   9  -8  11        1.49        4.47      5.26 o
 -10  -7  11       18.77       20.39      5.65 o
  -9  -7  11        0.03       -1.05      1.75 o
  -8  -7  11       16.76       17.49      2.28 o
  -7  -7  11        0.06        0.67      1.59 o
  -6  -7  11       91.98      101.91      3.77 o
  -5  -7  11       36.12       36.78      2.28 o
  -4  -7  11        8.26        4.35      1.77 o
  -3  -7  11       22.47       24.05      1.51 o
  -2  -7  11      154.24      155.82      6.14 o
  -1  -7  11        9.12       11.68      1.71 o
   0  -7  11      495.64      470.34      9.05 o
   1  -7  11        1.57        3.49      1.41 o
   2  -7  11      289.43      281.38      5.10 o
   3  -7  11      138.96      136.19      5.94 o
   4  -7  11      227.67      213.90      7.71 o
   5  -7  11       53.95       54.87      4.55 o
   6  -7  11        3.81        6.83      3.94 o
   7  -7  11        6.10        1.31      4.47 o
   8  -7  11        0.07       -4.20      4.20 o
   9  -7  11        1.63        1.31      4.99 o
  10  -7  11        6.64        8.15      6.57 o
 -10  -6  11       12.18       10.25      2.57 o
  -9  -6  11       92.92       94.70      4.55 o
  -8  -6  11        1.55        4.26      1.76 o
  -7  -6  11       25.19       20.94      2.19 o
  -6  -6  11        0.11        0.20      1.24 o
  -5  -6  11       77.57       77.50      4.46 o
  -4  -6  11       94.24       89.38      2.95 o
  -3  -6  11       66.51       64.42      2.53 o
  -2  -6  11       36.58       27.79      1.81 o
  -1  -6  11      620.19      572.18      8.85 o
   0  -6  11       18.22       12.96      1.46 o
   1  -6  11      458.90      405.39      6.86 o
   2  -6  11      136.47      115.69      2.58 o
   3  -6  11       28.64       24.61      1.55 o
   4  -6  11       49.17       43.10      2.29 o
   5  -6  11      149.27      128.35      5.06 o
   6  -6  11       41.12       27.44      3.62 o
   7  -6  11       16.11        7.36      4.73 o
   8  -6  11        0.39       -1.05      4.47 o
   9  -6  11        0.00       -4.47      4.47 o
  10  -6  11        3.05       -4.99      5.52 o
  11  -6  11       67.18       73.31     11.30 o
 -10  -5  11       10.02        7.89      2.47 o
  -9  -5  11       13.02       10.85      3.70 o
  -8  -5  11        0.73        0.11      1.72 o
  -7  -5  11       27.44       27.35      2.33 o
  -6  -5  11       65.62       68.54      2.93 o
  -5  -5  11      126.68      130.87      4.46 o
  -4  -5  11        2.13        2.82      1.16 o
  -3  -5  11        5.49        4.54      1.02 o
  -2  -5  11      205.51      188.90      4.67 o
  -1  -5  11       22.07       21.90      1.44 o
   0  -5  11       96.15       69.77      2.08 o
   1  -5  11      238.37      212.49      4.23 o
   2  -5  11      263.07      250.16      3.60 o
   3  -5  11       12.03        8.78      1.01 o
   4  -5  11        2.88       -0.21      1.01 o
   5  -5  11      498.91      477.05      7.34 o
   6  -5  11       25.70       20.11      3.22 o
   7  -5  11       36.89       40.73      6.31 o
   8  -5  11       34.52       27.07      6.04 o
   9  -5  11        7.50        9.46      5.52 o
  10  -5  11        0.01        0.26      4.99 o
  11  -5  11        0.00       -4.47      5.78 o
  12  -5  11       73.41      103.27     12.35 o
 -10  -4  11        6.30        4.21      2.39 o
  -9  -4  11        8.72        7.05      2.31 o
  -8  -4  11        2.16        3.73      1.84 o
  -7  -4  11      115.31      117.31      7.09 o
  -6  -4  11      336.33      361.86      9.98 o
  -5  -4  11       36.37       38.81      2.01 o
  -4  -4  11       96.14       98.08      6.70 o
  -3  -4  11       43.03       51.55      3.78 o
  -2  -4  11        2.95        4.40      1.83 o
  -1  -4  11      640.11      586.70      8.77 o
   0  -4  11     1339.98     1227.28     19.03 o
   1  -4  11      193.36      173.10      3.51 o
   2  -4  11      761.50      733.21      9.78 o
   3  -4  11        5.36        3.49      0.95 o
   4  -4  11       89.63       76.08      2.66 o
   5  -4  11       47.86       43.34      1.91 o
   6  -4  11        0.52        4.95      1.50 o
   7  -4  11      322.84      297.13      9.93 o
   8  -4  11      112.37      123.24      9.99 o
   9  -4  11        0.29        6.04      4.47 o
  10  -4  11       16.32       10.77      5.78 o
  11  -4  11        3.01       14.19      6.57 o
  12  -4  11        4.93        4.47      6.83 o
 -10  -3  11       16.16       13.29      3.94 o
  -9  -3  11       83.70       93.95      7.34 o
  -8  -3  11       24.19       31.23      2.81 o
  -7  -3  11       12.04       12.90      1.96 o
  -6  -3  11        1.43       -0.12      1.21 o
  -5  -3  11        0.38        1.56      1.07 o
  -4  -3  11       40.87       31.59      1.60 o
  -3  -3  11      855.53      795.93     27.85 o
  -2  -3  11      136.26      160.78      6.31 o
  -1  -3  11      193.41      164.46      6.12 o
   0  -3  11      408.29      383.94      6.24 o
   1  -3  11        4.94        1.58      0.85 o
   2  -3  11      286.17      289.35      4.78 o
   3  -3  11      365.46      324.77      4.15 o
   4  -3  11       12.81       23.20      1.38 o
   5  -3  11     1330.30     1381.96     14.16 o
   6  -3  11       18.49       13.91      1.62 o
   7  -3  11       71.33       80.49      3.26 o
   8  -3  11       68.95       68.35      4.30 o
   9  -3  11       12.47       14.45      3.62 o
  10  -3  11       86.58       85.61      6.59 o
  11  -3  11       72.16       65.96     10.51 o
  12  -3  11       21.46       24.54      6.96 o
  13  -3  11      110.36      120.47      9.20 o
  -9  -2  11       14.85       15.87      2.78 o
  -8  -2  11       25.10       32.10      2.59 o
  -7  -2  11       25.88       27.83      2.55 o
  -6  -2  11       59.80       58.79      3.64 o
  -5  -2  11      333.30      343.52      5.94 o
  -4  -2  11      251.79      254.32      5.52 o
  -3  -2  11       30.37       27.85      5.26 o
  -2  -2  11      692.57      729.45     25.75 o
  -1  -2  11        5.64        5.52      3.15 o
   0  -2  11      620.99      560.07      7.44 o
   1  -2  11      871.51      850.47     11.89 o
   2  -2  11       72.08       67.22      1.79 o
   3  -2  11     1110.25     1091.44     10.90 o
   4  -2  11     1431.51     1350.21     12.70 o
   5  -2  11       23.36       24.52      1.32 o
   6  -2  11     1033.17      922.36      9.70 o
   7  -2  11      303.50      266.78      5.21 o
   8  -2  11        7.94        5.01      1.87 o
   9  -2  11        4.38       10.64      3.16 o
  10  -2  11        6.75       12.09      4.99 o
  11  -2  11       13.93       10.51      5.52 o
  12  -2  11        0.30       -0.15      3.89 o
  13  -2  11       15.28       14.93      5.11 o
  -9  -1  11        2.50       -0.62      2.46 o
  -8  -1  11        8.72        7.03      2.37 o
  -7  -1  11        0.58        1.65      1.72 o
  -6  -1  11        0.96        0.98      1.53 o
  -5  -1  11        2.63        0.10      1.03 o
  -4  -1  11       93.31       83.22      2.28 o
  -3  -1  11      150.10      138.65      3.71 o
  -2  -1  11       16.73       20.85      1.25 o
  -1  -1  11       55.50       54.60      1.86 o
   0  -1  11       79.33       58.48      1.56 o
   1  -1  11        0.22       -0.57      0.57 o
   2  -1  11        6.28        6.17      0.73 o
   3  -1  11      264.64      250.53      3.30 o
   4  -1  11      316.64      316.66      3.73 o
   5  -1  11       83.21       65.16      1.84 o
   6  -1  11      431.99      427.86      5.70 o
   7  -1  11      669.86      662.07      8.68 o
   8  -1  11       59.13       53.69      3.15 o
   9  -1  11        2.93        8.90      2.53 o
  10  -1  11        8.32       15.95      4.63 o
  11  -1  11        2.79        4.47      4.73 o
  12  -1  11        0.01        2.63      4.99 o
  13  -1  11        6.02       -2.63      5.26 o
  14  -1  11        0.09        4.47      6.31 o
  -9   0  11        1.21        1.55      3.22 o
  -8   0  11       43.73       40.99      6.69 o
  -7   0  11       19.80       25.67      2.79 o
  -6   0  11        1.99        5.19      1.78 o
  -5   0  11        0.21        0.46      1.19 o
  -4   0  11      157.06      145.55      3.05 o
  -3   0  11       71.78       55.01      1.61 o
  -2   0  11      157.07      133.51      3.57 o
  -1   0  11      123.75      135.04      3.42 o
   0   0  11       45.06       37.84      1.68 o
   1   0  11      123.19      110.04      2.16 o
   2   0  11      118.85       97.16      2.05 o
   3   0  11       74.95       78.38      1.67 o
   4   0  11        0.37       -0.21      0.69 o
   5   0  11      367.55      314.47      4.13 o
   6   0  11      764.19      705.49      7.28 o
   7   0  11        2.33        0.99      1.07 o
   8   0  11       29.60       26.86      1.88 o
   9   0  11       85.50       82.08      3.52 o
  10   0  11        6.25        1.79      2.32 o
  11   0  11       12.98       11.04      2.92 o
  12   0  11        0.04       -3.06      3.06 o
  13   0  11       14.52       25.49      7.09 o
  14   0  11        3.23        0.00      6.04 o
  -9   1  11        3.53       -0.83      3.22 o
  -8   1  11        0.76       -0.55      2.84 o
  -7   1  11       15.85       13.73      2.57 o
  -6   1  11       30.29       33.64      2.83 o
  -5   1  11       25.44       27.34      2.96 o
  -4   1  11      118.30      125.14      3.04 o
  -3   1  11       42.97       48.58      1.79 o
  -2   1  11        2.16        1.87      0.89 o
  -1   1  11       62.09       65.45      2.01 o
   0   1  11      288.37      293.12      4.16 o
   1   1  11      779.24      767.04     11.03 o
   2   1  11      338.63      318.02      4.50 o
   3   1  11       89.55       97.27      1.86 o
   4   1  11      393.54      377.15      4.40 o
   5   1  11      109.58       95.38      2.21 o
   6   1  11        0.38        0.82      0.75 o
   7   1  11     1830.92     1777.52     17.06 o
   8   1  11      235.85      209.69      4.00 o
   9   1  11        7.13        5.49      2.68 o
  10   1  11       86.44       70.16      4.50 o
  11   1  11       26.85       23.83      3.38 o
  12   1  11        0.00       -1.94      2.51 o
  13   1  11        4.94        8.24      3.97 o
  14   1  11        1.70        1.43      3.99 o
  -8   2  11        1.82        1.30      3.81 o
  -7   2  11        3.14        6.22      6.83 o
  -6   2  11        9.39        8.97      2.28 o
  -5   2  11       12.62       16.00      2.25 o
  -4   2  11       14.60       10.53      1.52 o
  -3   2  11       19.75       23.64      1.81 o
  -2   2  11      196.71      184.71      4.14 o
  -1   2  11      138.71      140.98      3.34 o
   0   2  11      117.28      107.18      3.45 o
   1   2  11       23.40       19.35      1.05 o
   2   2  11        5.74        6.22      0.58 o
   3   2  11       15.09       19.06      0.90 o
   4   2  11        2.36        1.05      0.65 o
   5   2  11      294.41      287.86      3.61 o
   6   2  11        2.43        0.43      0.77 o
   7   2  11       10.14        6.97      1.17 o
   8   2  11      289.09      290.46      4.38 o
   9   2  11       73.46       54.14      2.66 o
  10   2  11        0.65       -1.39      1.94 o
  11   2  11       28.13       29.18      3.59 o
  12   2  11        0.26        1.07      2.53 o
  13   2  11        4.34        9.65      3.16 o
  14   2  11        0.24        3.06      4.04 o
  -8   3  11        0.50        0.72      5.91 o
  -7   3  11        0.02        0.74      2.84 o
  -6   3  11        0.13       -0.07      2.89 o
  -5   3  11        2.11       -1.20      1.81 o
  -4   3  11        4.67        2.33      1.35 o
  -3   3  11       15.51       19.09      1.80 o
  -2   3  11      134.30      121.89      3.60 o
  -1   3  11        1.09       -0.93      0.93 o
   0   3  11       12.84       13.57      1.40 o
   1   3  11       94.45      101.67      1.76 o
   2   3  11       85.69       98.64      1.83 o
   3   3  11       14.23        9.32      0.84 o
   4   3  11       48.65       41.15      1.50 o
   5   3  11        6.76        2.28      0.79 o
   6   3  11        2.84        3.07      0.76 o
   7   3  11        4.95        3.59      0.97 o
   8   3  11       15.26       12.21      1.28 o
   9   3  11       93.03      110.27      3.46 o
  10   3  11      142.03      154.29      6.27 o
  11   3  11      149.11      142.18      6.37 o
  12   3  11       17.01        9.97      3.65 o
  13   3  11        0.18       -0.50      2.72 o
  14   3  11        0.00       -1.83      3.81 o
  15   3  11        0.34       -3.94      5.52 o
  -7   4  11        0.43       -2.70      2.88 o
  -6   4  11        1.14        3.12      3.68 o
  -5   4  11        6.31        4.34      2.84 o
  -4   4  11       50.91       54.09      2.90 o
  -3   4  11      114.98      113.37      4.36 o
  -2   4  11       22.78       19.42      1.39 o
  -1   4  11       99.67      104.51      2.47 o
   0   4  11       54.59       49.25      1.50 o
   1   4  11      130.01      112.22      2.34 o
   2   4  11      276.66      265.45      3.97 o
   3   4  11       48.19       40.28      1.40 o
   4   4  11        0.23       -0.69      0.69 o
   5   4  11       14.03       18.22      1.18 o
   6   4  11       17.35       11.66      1.00 o
   7   4  11      166.36      172.08      3.14 o
   8   4  11       43.88       39.55      1.84 o
   9   4  11        2.64        3.30      1.41 o
  10   4  11       23.92       25.05      3.23 o
  11   4  11      208.92      213.30      7.79 o
  12   4  11       27.15       25.76      3.73 o
  13   4  11       12.52       16.07      3.53 o
  14   4  11        7.67       15.48      3.63 o
  15   4  11        1.23        6.31      5.78 o
  -7   5  11        5.65        6.04      4.99 o
  -6   5  11        1.53        1.58      4.20 o
  -5   5  11        0.13        2.30      2.96 o
  -4   5  11       42.33       40.99      4.21 o
  -3   5  11       55.37       67.94      2.91 o
  -2   5  11       30.54       32.73      1.50 o
  -1   5  11       86.83       87.58      2.12 o
   0   5  11      137.56      154.10      3.23 o
   1   5  11      457.43      466.05      7.18 o
   2   5  11       32.08       20.38      1.52 o
   3   5  11       31.33       20.54      1.36 o
   4   5  11       49.80       44.79      1.51 o
   5   5  11        2.23        1.93      0.95 o
   6   5  11        2.60        1.16      0.91 o
   7   5  11      155.81      159.83      3.06 o
   8   5  11      257.96      263.16      4.45 o
   9   5  11       32.05       34.50      2.45 o
  10   5  11        2.70       -1.07      2.11 o
  11   5  11       13.38        8.41      2.73 o
  12   5  11       34.12       38.04      4.10 o
  13   5  11       68.17       78.02      5.88 o
  14   5  11        7.48       14.31      3.62 o
  15   5  11       15.09       12.61      7.09 o
  -6   6  11        0.22       11.04      5.52 o
  -5   6  11       10.34        4.96      2.63 o
  -4   6  11       33.84       41.68      3.69 o
  -3   6  11       10.32       14.67      2.47 o
  -2   6  11        9.11       10.95      1.87 o
  -1   6  11       92.39      101.10      3.07 o
   0   6  11      528.20      526.10      8.22 o
   1   6  11      208.86      208.85      4.53 o
   2   6  11     1526.67     1507.76     19.53 o
   3   6  11      369.45      342.24      5.16 o
   4   6  11       52.93       42.94      1.85 o
   5   6  11      115.41      107.82      3.13 o
   6   6  11        5.58        6.78      1.28 o
   7   6  11       11.58       10.44      1.26 o
   8   6  11       17.04       10.12      1.65 o
   9   6  11       27.57       28.40      2.17 o
  10   6  11       41.00       31.56      3.53 o
  11   6  11       30.64       33.97      3.69 o
  12   6  11       45.17       49.30      8.46 o
  13   6  11       49.71       41.25      4.44 o
  14   6  11        5.82       16.42      3.94 o
  15   6  11       26.44       18.13      7.36 o
  -6   7  11       52.31       60.96      4.99 o
  -5   7  11       17.88       24.70      3.94 o
  -4   7  11       17.58       19.39      4.07 o
  -3   7  11        1.96        3.85      2.46 o
  -2   7  11        2.59        1.81      2.63 o
  -1   7  11        1.04        0.91      1.91 o
   0   7  11       17.08       17.50      2.05 o
   1   7  11        0.10       -1.07      1.57 o
   2   7  11       14.73       19.67      1.64 o
   3   7  11      117.22      122.29      3.27 o
   4   7  11      112.48      113.96      3.24 o
   5   7  11      143.08      140.47      3.36 o
   6   7  11        0.02        0.89      1.24 o
   7   7  11       59.36       58.25      3.32 o
   8   7  11      123.75      124.16      3.70 o
   9   7  11       52.43       53.00      4.75 o
  10   7  11       30.28       22.61      3.20 o
  11   7  11        1.93       -0.06      2.42 o
  12   7  11        0.43       -2.08      3.16 o
  13   7  11        2.73        4.76      2.87 o
  14   7  11        6.44        8.68      3.48 o
  15   7  11       27.07       36.00      8.67 o
  -5   8  11        4.47        4.73      3.42 o
  -4   8  11       13.17       11.56      3.94 o
  -3   8  11       18.15       18.66      4.20 o
  -2   8  11       18.32       16.72      3.28 o
  -1   8  11       14.11       15.41      2.52 o
   0   8  11        7.92        5.63      2.89 o
   1   8  11        5.40        5.08      2.00 o
   2   8  11       30.18       28.39      2.25 o
   3   8  11        5.27        0.34      1.60 o
   4   8  11      142.72      117.52      5.29 o
   5   8  11       13.82        7.79      1.85 o
   6   8  11       18.93       18.07      2.18 o
   7   8  11      181.79      178.64      5.07 o
   8   8  11        0.11       -0.24      1.78 o
   9   8  11        5.17        6.21      2.53 o
  10   8  11        1.41        1.10      2.59 o
  11   8  11       15.58       18.42      3.28 o
  12   8  11        0.10       -2.39      2.57 o
  13   8  11        8.35        9.14      3.28 o
  14   8  11        2.40        2.26      3.89 o
  15   8  11       15.74       24.44      7.88 o
  -4   9  11        0.01        0.79      3.68 o
  -3   9  11        1.94        5.52      3.68 o
  -2   9  11        0.00       -2.89      2.89 o
  -1   9  11        1.33        2.63      3.68 o
   0   9  11       25.78       27.07      5.26 o
   1   9  11        0.24        1.09      1.32 o
   2   9  11       40.02       45.57      2.35 o
   3   9  11       13.32       15.51      2.36 o
   4   9  11       40.18       40.81      3.01 o
   5   9  11       11.91       15.18      2.47 o
   6   9  11        5.72        6.78      2.39 o
   7   9  11       78.87       89.62      4.71 o
   8   9  11        0.02        0.92      2.20 o
   9   9  11        0.95       -0.30      2.22 o
  10   9  11        3.20        3.54      2.57 o
  11   9  11        1.46        2.30      2.47 o
  12   9  11        0.29        0.41      2.49 o
  13   9  11        1.35       -0.69      3.82 o
  14   9  11        5.88        3.12      6.04 o
  -3  10  11        0.25        0.00      3.42 o
  -2  10  11        4.58        5.52      4.20 o
  -1  10  11        1.07        2.63      3.94 o
   0  10  11        2.11        1.58      3.68 o
   1  10  11        3.59        2.24      1.73 o
   2  10  11        2.00        1.08      2.07 o
   3  10  11       42.74       31.28      2.71 o
   4  10  11       59.37       58.76      3.55 o
   5  10  11        4.30        0.53      2.35 o
   6  10  11       10.24       16.95      2.97 o
   7  10  11        3.28       -2.37      2.58 o
   8  10  11       21.35       28.82      3.67 o
   9  10  11        1.36        1.63      2.55 o
  10  10  11        5.67        2.71      2.55 o
  11  10  11        5.12       -2.36      2.36 o
  12  10  11        2.38        3.46      2.83 o
  13  10  11        0.15       -0.92      3.99 o
  14  10  11        2.78       -0.13      3.85 o
  -2  11  11       19.18       22.86      5.52 o
  -1  11  11        1.50        0.79      3.94 o
   0  11  11        0.00       -2.23      2.23 o
   1  11  11        1.24        1.99      1.88 o
   2  11  11       81.50       80.97      3.96 o
   3  11  11        6.31        7.91      2.24 o
   4  11  11        2.30        2.93      2.42 o
   5  11  11        9.63       12.66      2.81 o
   6  11  11        0.41       -1.71      2.60 o
   7  11  11        0.35       -3.15      3.15 o
   8  11  11       65.80       74.84      6.04 o
   9  11  11        2.17        3.29      3.25 o
  10  11  11       21.59       14.62      4.31 o
  11  11  11        0.25        3.81      2.98 o
  12  11  11       13.49       18.72      3.82 o
  13  11  11        7.00        5.78      4.09 o
  -1  12  11       14.99       17.34      5.52 o
   0  12  11        1.52        0.39      2.38 o
   1  12  11        1.97        1.55      2.14 o
   2  12  11        0.02       -1.24      2.05 o
   3  12  11       69.13       75.73      4.11 o
   4  12  11        0.84        1.44      2.63 o
   5  12  11       14.90       11.89      3.89 o
   6  12  11       26.18       26.28      4.55 o
   7  12  11        0.95       -2.96      2.96 o
   8  12  11        3.77       -0.39      3.16 o
   9  12  11       14.68       16.64      4.34 o
  10  12  11        1.03        2.67      3.71 o
  11  12  11        0.11        4.11      3.26 o
  12  12  11       41.82       44.37      5.09 o
  13  12  11       10.98        7.42      8.67 o
   1  13  11        5.28        8.20      2.64 o
   2  13  11        7.99        4.48      2.48 o
   3  13  11        0.02       -3.41      3.60 o
   4  13  11        0.16       -3.03      3.03 o
   5  13  11        2.73       -0.44      3.81 o
   6  13  11       71.45       57.20      6.12 o
   7  13  11       11.66        5.74      3.81 o
   8  13  11       12.98       10.01      6.96 o
   9  13  11        0.00       -2.73      3.25 o
  10  13  11        0.01        1.33      3.59 o
  11  13  11        7.71        9.10      4.62 o
  12  13  11       17.81       14.19      5.02 o
   3  14  11       15.49       18.28      3.48 o
   4  14  11        0.94        0.31      3.05 o
   5  14  11        0.12        1.31      3.72 o
   6  14  11        0.22        2.06      3.52 o
   7  14  11        3.80        1.09      3.40 o
   8  14  11        4.77        6.81      3.94 o
   9  14  11        0.01       -0.69      3.43 o
  10  14  11        0.54       -2.38      3.52 o
  -5 -13  12        2.06        1.58      3.94 o
  -4 -13  12       26.71       22.60      5.52 o
  -3 -13  12       22.03       26.54      5.78 o
  -2 -13  12       11.14        9.72      4.47 o
  -1 -13  12        6.76        6.31      4.73 o
   0 -13  12       42.64       57.28      7.36 o
   1 -13  12       48.76       56.23      5.78 o
   2 -13  12        0.38        7.62      4.20 o
  -6 -12  12        0.22       -0.16      5.39 o
  -5 -12  12       12.30       29.46      4.41 o
  -4 -12  12        0.01       -1.58      3.68 o
  -3 -12  12        0.01       -3.15      3.42 o
  -2 -12  12       76.33       93.02      8.41 o
  -1 -12  12       79.70       87.77      8.15 o
   0 -12  12        0.06        2.89      4.20 o
   1 -12  12       81.99       97.68      5.54 o
   2 -12  12        8.02        6.83      4.20 o
   3 -12  12       81.88       90.66      8.67 o
   4 -12  12       28.95       26.54      6.57 o
  -7 -11  12       78.12       89.73      4.59 o
  -6 -11  12       42.02       50.89      3.58 o
  -5 -11  12       30.07       32.69      3.27 o
  -4 -11  12      264.33      310.39      8.46 o
  -3 -11  12       59.89       66.61      4.65 o
  -2 -11  12       16.93       20.76      4.47 o
  -1 -11  12       69.02       74.10      6.83 o
   0 -11  12        5.88        2.36      3.68 o
   1 -11  12       57.41       64.61      7.49 o
   2 -11  12        3.08        3.71      2.77 o
   3 -11  12       15.06       10.51      4.47 o
   4 -11  12       14.77       33.37      6.57 o
   5 -11  12        0.25       -4.73      4.73 o
   6 -11  12       12.19        7.36      5.52 o
  -8 -10  12        6.93        6.17      2.20 o
  -7 -10  12        0.01        3.89      1.93 o
  -6 -10  12        0.38        0.60      1.74 o
  -5 -10  12        0.68       -0.92      1.81 o
  -4 -10  12       17.20       23.97      2.62 o
  -3 -10  12       10.02       12.08      2.63 o
  -2 -10  12       48.55       49.57      3.81 o
  -1 -10  12       10.28        7.88      3.68 o
   0 -10  12       30.36       29.43      4.99 o
   1 -10  12       31.80       21.82      2.50 o
   2 -10  12       25.97       24.55      3.28 o
   3 -10  12        0.08       -1.28      2.69 o
   4 -10  12        2.97        4.73      4.47 o
   5 -10  12       12.36        7.62      5.26 o
   6 -10  12        3.01        1.58      4.73 o
   7 -10  12        9.29        4.20      5.26 o
  -8  -9  12        2.07        1.96      1.94 o
  -7  -9  12       40.54       39.47      2.95 o
  -6  -9  12        0.09       -0.40      1.48 o
  -5  -9  12       86.80       84.06      3.78 o
  -4  -9  12        5.48        4.46      1.80 o
  -3  -9  12       75.52       93.57      5.15 o
  -2  -9  12        0.02       -0.21      1.35 o
  -1  -9  12        4.17        2.19      1.67 o
   0  -9  12       57.98       55.56      5.79 o
   1  -9  12       52.15       52.55      4.99 o
   2  -9  12      130.80      134.46      5.75 o
   3  -9  12      105.44      109.59      5.91 o
   4  -9  12        0.93       -0.30      2.69 o
   5  -9  12      164.13      156.09     10.77 o
   6  -9  12       37.36       39.68      6.57 o
   7  -9  12        0.50       -1.31      4.47 o
   8  -9  12      110.73      120.09     11.56 o
  -9  -8  12        0.14        2.33      2.00 o
  -8  -8  12        1.47        5.41      1.89 o
  -7  -8  12        1.53        0.74      1.93 o
  -6  -8  12       29.61       29.27      2.35 o
  -5  -8  12       37.29       40.42      2.62 o
  -4  -8  12        2.48       -0.04      1.47 o
  -3  -8  12        5.95        3.10      1.48 o
  -2  -8  12       45.08       47.52      2.33 o
  -1  -8  12       22.41       27.63      2.72 o
   0  -8  12      145.00      169.85      5.00 o
   1  -8  12       19.82       17.42      2.11 o
   2  -8  12        6.05        9.54      3.51 o
   3  -8  12        2.86        6.25      2.39 o
   4  -8  12        0.66        0.76      2.32 o
   5  -8  12       12.39       18.66      3.62 o
   6  -8  12        0.02        0.26      4.20 o
   7  -8  12       17.08        4.99      4.99 o
   8  -8  12        1.37       -4.47      4.47 o
   9  -8  12        9.84       13.66      6.57 o
  -9  -7  12       10.80       10.04      2.28 o
  -8  -7  12       11.13       16.20      2.25 o
  -7  -7  12        2.09       -0.56      1.49 o
  -6  -7  12        4.58        6.04      1.59 o
  -5  -7  12        8.27       13.48      2.62 o
  -4  -7  12      176.62      178.74      4.79 o
  -3  -7  12      239.63      264.16      6.14 o
  -2  -7  12       16.14       22.24      1.61 o
  -1  -7  12       67.30       63.50      2.77 o
   0  -7  12      315.02      290.77      6.51 o
   1  -7  12       10.23        7.34      2.78 o
   2  -7  12       54.97       56.83      2.01 o
   3  -7  12      172.50      177.65      5.36 o
   4  -7  12       28.38       29.43      3.33 o
   5  -7  12      131.59      130.77      6.41 o
   6  -7  12        4.38        6.31      4.20 o
   7  -7  12        0.04        3.42      3.94 o
   8  -7  12       84.50       72.52      8.93 o
   9  -7  12        6.24       -4.99      4.99 o
  10  -7  12        2.92       -4.47      5.26 o
  -9  -6  12        0.80       -0.65      1.83 o
  -8  -6  12       11.66       16.01      2.97 o
  -7  -6  12        5.95        7.37      1.68 o
  -6  -6  12       36.90       31.63      4.56 o
  -5  -6  12        1.46        2.27      1.08 o
  -4  -6  12        0.08       -0.85      1.07 o
  -3  -6  12        1.24       -0.24      0.97 o
  -2  -6  12        7.02        4.78      1.44 o
  -1  -6  12       80.18       67.90      2.28 o
   0  -6  12        2.96        2.08      1.19 o
   1  -6  12       13.50        8.49      1.57 o
   2  -6  12       13.49        9.49      1.34 o
   3  -6  12        4.81        2.45      1.24 o
   4  -6  12        1.49        0.13      2.04 o
   5  -6  12        7.13        5.76      2.11 o
   6  -6  12        8.66        4.99      2.88 o
   7  -6  12       19.01       18.13      5.52 o
   8  -6  12       92.88      112.47     10.25 o
   9  -6  12       37.76       32.85      7.09 o
  10  -6  12        5.20        2.36      5.52 o
  11  -6  12       21.29       20.76      7.88 o
  -9  -5  12       15.55       18.69      3.28 o
  -8  -5  12        3.97        5.31      1.82 o
  -7  -5  12       67.28       72.81      5.75 o
  -6  -5  12        3.39        3.43      1.32 o
  -5  -5  12       12.06       11.93      1.33 o
  -4  -5  12       10.81        8.15      4.47 o
  -3  -5  12        0.91        1.33      1.02 o
  -2  -5  12       13.22       11.38      1.32 o
  -1  -5  12      177.78      160.71      4.36 o
   0  -5  12       62.53       63.16      3.42 o
   1  -5  12       11.17        4.24      1.04 o
   2  -5  12        3.10        2.06      1.11 o
   3  -5  12       37.20       31.53      1.47 o
   4  -5  12       24.57       25.16      1.60 o
   5  -5  12       25.94       23.40      1.97 o
   6  -5  12        0.04        0.67      3.02 o
   7  -5  12       36.51       45.46      6.57 o
   8  -5  12       68.84       65.43      7.88 o
   9  -5  12        1.63        4.47      4.47 o
  10  -5  12        0.00       -4.73      4.73 o
  11  -5  12        0.40       -5.26      6.04 o
  -9  -4  12       18.20       16.83      2.61 o
  -8  -4  12       11.06        9.13      2.08 o
  -7  -4  12      160.30      177.06      5.34 o
  -6  -4  12       22.99       18.76      2.14 o
  -5  -4  12        0.08       -0.28      1.08 o
  -4  -4  12       53.19       50.45      6.83 o
  -3  -4  12       41.99       39.10      3.45 o
  -2  -4  12       25.73       28.17      2.86 o
  -1  -4  12        7.01        7.66      1.09 o
   0  -4  12       90.79       83.99      2.77 o
   1  -4  12      204.15      187.88      4.58 o
   2  -4  12       49.68       51.86      2.62 o
   3  -4  12       69.64       59.94      1.89 o
   4  -4  12       29.97       25.84      1.34 o
   5  -4  12      154.99      176.10      3.73 o
   6  -4  12       10.68       11.92      1.94 o
   7  -4  12        0.53       -0.68      1.92 o
   8  -4  12       37.14       47.04      6.57 o
   9  -4  12        1.81        0.00      3.94 o
  10  -4  12        1.52       -4.20      4.20 o
  11  -4  12        2.12        1.84      6.04 o
  12  -4  12       27.60       27.07      8.67 o
  -9  -3  12       11.15        9.27      2.93 o
  -8  -3  12      121.76      136.03      5.22 o
  -7  -3  12       55.92       63.76      3.48 o
  -6  -3  12      131.73      131.41      3.64 o
  -5  -3  12      197.60      207.79      5.07 o
  -4  -3  12        9.89        9.20      4.47 o
  -3  -3  12       30.56       31.27      5.78 o
  -2  -3  12      167.43      160.07     11.43 o
  -1  -3  12       98.71       92.82      5.12 o
   0  -3  12      717.60      625.90     11.14 o
   1  -3  12     1187.17     1057.43     16.90 o
   2  -3  12        4.40        6.85      2.11 o
   3  -3  12     1012.75      976.84     10.58 o
   4  -3  12       22.94       17.71      1.22 o
   5  -3  12       21.38       23.16      1.50 o
   6  -3  12       19.79       18.62      2.36 o
   7  -3  12       10.97        9.56      2.31 o
   8  -3  12       73.66       67.85      4.30 o
   9  -3  12        0.08       -1.40      2.69 o
  10  -3  12       29.43       27.53      4.65 o
  11  -3  12        0.02        3.28      4.09 o
  12  -3  12      160.96      189.93     13.14 o
  13  -3  12        0.54        3.15      7.09 o
  -9  -2  12        4.77        6.55      2.39 o
  -8  -2  12        2.03        1.31      1.80 o
  -7  -2  12        4.19        6.49      2.10 o
  -6  -2  12       29.63       39.62      2.66 o
  -5  -2  12        7.34        7.24      1.77 o
  -4  -2  12       33.58       37.34      2.29 o
  -3  -2  12      155.87      152.67     10.51 o
  -2  -2  12       79.28       85.27     13.66 o
  -1  -2  12        0.03       -1.73      1.89 o
   0  -2  12       10.48        9.01      1.54 o
   1  -2  12       22.13       24.39      1.91 o
   2  -2  12       99.69      101.08      2.77 o
   3  -2  12       54.77       54.20      1.88 o
   4  -2  12      311.46      317.32      4.28 o
   5  -2  12      369.52      356.93      4.93 o
   6  -2  12        3.51        5.07      1.12 o
   7  -2  12       15.53       18.16      1.93 o
   8  -2  12       37.18       25.30      2.62 o
   9  -2  12        1.25       -0.46      2.11 o
  10  -2  12       22.55       32.16      3.69 o
  11  -2  12       46.74       46.43      7.09 o
  12  -2  12       76.75       70.26      6.87 o
  13  -2  12       65.60       91.20     12.09 o
  -9  -1  12        5.10        3.33      2.47 o
  -8  -1  12        0.02        0.83      2.02 o
  -7  -1  12        9.31       13.13      2.33 o
  -6  -1  12       17.15       21.90      4.67 o
  -5  -1  12       26.39       27.66      3.17 o
  -4  -1  12        8.15        8.42      1.86 o
  -3  -1  12      339.23      306.21     10.98 o
  -2  -1  12      113.27      114.27      3.52 o
  -1  -1  12      749.90      710.69     10.50 o
   0  -1  12      338.84      295.11      5.20 o
   1  -1  12       74.49       58.44      2.21 o
   2  -1  12        0.40        1.77      0.76 o
   3  -1  12      650.70      635.62      8.79 o
   4  -1  12     1574.66     1548.66     15.12 o
   5  -1  12     1362.97     1347.89     13.69 o
   6  -1  12      210.14      202.99      5.08 o
   7  -1  12      122.56      131.56      3.49 o
   8  -1  12        0.02       -0.08      1.87 o
   9  -1  12       50.76       52.53      4.74 o
  10  -1  12        8.22       10.46      4.99 o
  11  -1  12        1.26        1.77      3.03 o
  12  -1  12       63.96       55.71      8.93 o
  13  -1  12       55.39       57.02      9.20 o
  -8   0  12        4.15        6.63      3.26 o
  -7   0  12        0.03       -2.35      2.98 o
  -6   0  12        4.93        5.95      1.94 o
  -5   0  12       36.49       34.15      2.60 o
  -4   0  12       12.34       12.58      1.37 o
  -3   0  12       45.75       49.21      2.02 o
  -2   0  12      702.10      665.61     13.38 o
  -1   0  12      699.84      663.75     12.06 o
   0   0  12      314.17      301.03      5.44 o
   1   0  12       57.60       54.52      2.62 o
   2   0  12       96.69       88.89      3.44 o
   3   0  12        0.30        2.52      0.78 o
   4   0  12       32.19       31.99      1.47 o
   5   0  12       16.66       13.19      1.22 o
   6   0  12       74.40       72.28      2.12 o
   7   0  12        5.40        8.74      1.38 o
   8   0  12        6.43        8.23      1.75 o
   9   0  12       40.43       43.64      3.15 o
  10   0  12       28.59       33.31      3.58 o
  11   0  12       22.51       26.68      4.55 o
  12   0  12       13.30        8.54      4.09 o
  13   0  12      158.22      185.78     14.19 o
  14   0  12        0.01        9.99      6.31 o
  -8   1  12       18.38       17.29      4.03 o
  -7   1  12        1.09       -1.99      2.06 o
  -6   1  12        9.20        8.50      2.83 o
  -5   1  12       19.03       18.22      2.30 o
  -4   1  12       28.28       28.29      3.45 o
  -3   1  12        6.21        9.10      1.22 o
  -2   1  12      656.11      666.98     10.08 o
  -1   1  12       89.76       82.54      2.42 o
   0   1  12       45.91       47.34      1.74 o
   1   1  12       32.58       35.26      2.58 o
   2   1  12      266.94      233.77      4.06 o
   3   1  12       47.13       40.44      1.95 o
   4   1  12      146.89      145.14      2.39 o
   5   1  12       78.16       57.29      1.71 o
   6   1  12      385.43      364.91      5.12 o
   7   1  12       15.81       10.62      1.20 o
   8   1  12      304.13      254.84      4.76 o
   9   1  12       70.87       70.84      3.67 o
  10   1  12        2.06        9.42      2.63 o
  11   1  12        0.74       -1.68      2.84 o
  12   1  12       17.42       13.14      4.09 o
  13   1  12       88.73      114.04     11.82 o
  14   1  12        7.83        1.58      5.78 o
  -8   2  12       14.64       11.28      4.86 o
  -7   2  12       22.13       29.33      4.36 o
  -6   2  12        2.86        4.08      2.24 o
  -5   2  12        0.25       -0.05      1.74 o
  -4   2  12       54.11       69.91      3.62 o
  -3   2  12       16.01       22.33      1.75 o
  -2   2  12      374.10      366.95      6.68 o
  -1   2  12      218.87      200.77      4.31 o
   0   2  12      202.48      200.09      3.88 o
   1   2  12       38.90       37.15      1.93 o
   2   2  12        0.00        1.01      0.79 o
   3   2  12       66.73       65.74      1.74 o
   4   2  12       22.84       23.74      1.09 o
   5   2  12       64.27       56.54      1.72 o
   6   2  12      332.53      338.78      4.50 o
   7   2  12       75.98       80.45      2.41 o
   8   2  12       56.76       71.39      2.58 o
   9   2  12       46.71       58.33      3.92 o
  10   2  12       34.83       30.06      3.29 o
  11   2  12        0.33        1.97      3.15 o
  12   2  12        0.25        0.53      3.14 o
  13   2  12        7.24        9.67      6.44 o
  14   2  12        4.69        6.04      6.04 o
  -7   3  12       35.68       41.28      4.98 o
  -6   3  12       17.01       25.46      6.04 o
  -5   3  12       12.52       12.50      3.26 o
  -4   3  12        0.92        1.38      1.82 o
  -3   3  12       69.93       79.87      3.26 o
  -2   3  12      194.43      197.21      4.74 o
  -1   3  12      291.55      279.98      5.69 o
   0   3  12       47.52       39.22      2.31 o
   1   3  12        1.53        2.63      1.09 o
   2   3  12       50.17       44.75      2.05 o
   3   3  12       32.84       27.70      1.17 o
   4   3  12       84.87       80.85      2.00 o
   5   3  12      497.60      476.63      5.64 o
   6   3  12        1.71        2.42      0.89 o
   7   3  12      291.37      285.96      4.53 o
   8   3  12        1.13        1.63      1.23 o
   9   3  12        1.01        2.35      1.69 o
  10   3  12       60.70       62.90      3.71 o
  11   3  12       34.24       38.42      3.94 o
  12   3  12        2.59        2.32      2.68 o
  13   3  12       16.78       10.61      4.36 o
  14   3  12        0.00        0.04      3.72 o
  15   3  12       10.26       14.19      7.09 o
  -7   4  12        8.99        6.21      7.49 o
  -6   4  12       41.23       54.31      6.83 o
  -5   4  12        2.50        4.81      2.96 o
  -4   4  12        1.86        0.55      2.04 o
  -3   4  12       23.60       26.15      2.12 o
  -2   4  12        0.00        1.44      1.36 o
  -1   4  12       62.75       60.11      2.68 o
   0   4  12      113.95      109.08      2.92 o
   1   4  12      187.59      181.31      3.00 o
   2   4  12      150.16      138.03      2.69 o
   3   4  12      101.26      106.99      2.34 o
   4   4  12      168.66      173.47      3.08 o
   5   4  12        0.82        3.38      0.89 o
   6   4  12       55.24       55.69      1.84 o
   7   4  12        3.84        8.30      1.22 o
   8   4  12       51.72       60.88      2.42 o
   9   4  12        3.56        3.05      1.77 o
  10   4  12       34.57       34.44      3.30 o
  11   4  12        4.82        3.58      2.57 o
  12   4  12       17.42       19.08      3.48 o
  13   4  12       15.15       21.13      3.87 o
  14   4  12        0.16        5.62      3.86 o
  15   4  12        1.82        8.93      7.09 o
  -6   5  12        4.22       11.30      4.73 o
  -5   5  12       11.82       12.98      3.70 o
  -4   5  12        3.30        6.51      3.14 o
  -3   5  12        2.30        0.59      1.78 o
  -2   5  12       58.81       58.38      2.34 o
  -1   5  12       33.69       36.05      2.69 o
   0   5  12        9.09        6.99      1.02 o
   1   5  12       14.01       21.37      1.32 o
   2   5  12       25.55       19.78      1.45 o
   3   5  12      324.27      296.26      4.64 o
   4   5  12      106.35       88.73      2.51 o
   5   5  12      130.14      104.73      2.50 o
   6   5  12       17.13       15.78      1.37 o
   7   5  12       66.98       46.57      2.02 o
   8   5  12       13.32        7.13      1.55 o
   9   5  12      110.06       99.65      3.88 o
  10   5  12        0.39       -2.11      2.47 o
  11   5  12       10.21       11.97      3.03 o
  12   5  12       11.36        4.11      3.07 o
  13   5  12       27.70       42.61      6.68 o
  14   5  12        1.90        4.57      3.13 o
  15   5  12        0.17        4.96      6.96 o
  -6   6  12        5.18       14.72      5.52 o
  -5   6  12        7.23        3.94      4.73 o
  -4   6  12      103.42      118.25      9.72 o
  -3   6  12       24.91       31.06      2.64 o
  -2   6  12        5.36        1.79      1.94 o
  -1   6  12        0.00       -0.37      1.62 o
   0   6  12      134.39      118.46      3.33 o
   1   6  12       24.93       15.99      1.61 o
   2   6  12       66.06       67.92      2.49 o
   3   6  12        0.04       -1.08      1.08 o
   4   6  12        0.01       -0.65      1.18 o
   5   6  12       96.86      102.79      2.94 o
   6   6  12      213.64      204.53      4.07 o
   7   6  12       31.95       27.10      2.02 o
   8   6  12       97.22       83.41      3.54 o
   9   6  12      265.63      246.03      6.04 o
  10   6  12       28.63       30.80      3.58 o
  11   6  12        9.84        7.43      2.78 o
  12   6  12       65.29       64.83      5.56 o
  13   6  12        0.60        1.73      2.92 o
  14   6  12        9.98       10.13      3.56 o
  15   6  12       11.35       19.71      7.62 o
  -4   7  12       31.03       35.73      3.81 o
  -3   7  12        6.33        4.69      2.52 o
  -2   7  12       12.67       14.79      3.94 o
  -1   7  12        2.98        2.64      2.50 o
   0   7  12        0.07       -1.38      2.13 o
   1   7  12       13.70       14.66      1.83 o
   2   7  12        9.66       12.39      1.78 o
   3   7  12        8.20        9.06      1.38 o
   4   7  12      116.36      126.25      3.37 o
   5   7  12       74.23       72.45      2.76 o
   6   7  12        4.04        1.45      1.56 o
   7   7  12       73.73       77.31      3.80 o
   8   7  12        2.35        3.08      1.85 o
   9   7  12       30.42       33.48      3.05 o
  10   7  12        8.34       11.95      3.50 o
  11   7  12       27.79       39.99      4.09 o
  12   7  12        9.13       10.52      3.09 o
  13   7  12        2.02        1.49      2.88 o
  14   7  12       50.88       50.36      5.20 o
  15   7  12       42.13       39.94      8.93 o
  -4   8  12        5.28        1.58      3.42 o
  -3   8  12       10.64       11.56      3.68 o
  -2   8  12        3.73        0.68      2.52 o
  -1   8  12       10.52        9.70      5.39 o
   0   8  12        2.88        0.08      2.39 o
   1   8  12       57.65       55.41      3.78 o
   2   8  12       68.77       64.07      3.36 o
   3   8  12      102.66       94.52      2.94 o
   4   8  12        3.10        5.59      1.82 o
   5   8  12       88.93       82.78      3.48 o
   6   8  12       49.22       46.88      4.21 o
   7   8  12       42.20       44.13      5.11 o
   8   8  12        0.80        3.06      2.36 o
   9   8  12        5.45        2.14      2.42 o
  10   8  12       30.76       26.84      3.48 o
  11   8  12       25.74       31.60      3.94 o
  12   8  12        1.33        1.95      2.66 o
  13   8  12        7.71        5.11      3.23 o
  14   8  12       58.69       64.14      5.66 o
  -3   9  12        0.01        2.63      3.68 o
  -2   9  12        2.56        5.52      3.42 o
  -1   9  12        6.36       11.30      4.20 o
   0   9  12       45.02       45.20      5.78 o
   1   9  12       41.41       44.46      4.61 o
   2   9  12       15.32       18.21      2.99 o
   3   9  12       26.09       22.63      1.98 o
   4   9  12      110.30      121.82      4.73 o
   5   9  12       42.83       45.59      3.16 o
   6   9  12       16.94       17.97      2.71 o
   7   9  12        4.48        3.93      2.85 o
   8   9  12        2.12        2.45      2.42 o
   9   9  12       29.69       27.77      4.27 o
  10   9  12       28.87       21.41      4.18 o
  11   9  12        4.46        4.68      2.72 o
  12   9  12       14.15       11.27      4.20 o
  13   9  12        0.19        0.17      3.01 o
  14   9  12       56.19       58.56      6.68 o
  -2  10  12        2.49        9.20      3.94 o
  -1  10  12        4.01       12.35      4.47 o
   0  10  12       13.36       10.77      4.47 o
   1  10  12        1.42        0.48      2.82 o
   2  10  12        1.09       -1.65      2.05 o
   3  10  12        5.85        6.44      1.98 o
   4  10  12        0.91        3.23      1.91 o
   5  10  12       47.67       42.22      3.66 o
   6  10  12        1.04       -2.08      2.20 o
   7  10  12       24.11       27.43      3.49 o
   8  10  12       13.20       19.31      3.99 o
   9  10  12        2.59       -1.69      3.42 o
  10  10  12        4.47       -0.47      2.96 o
  11  10  12        0.36       -3.55      3.55 o
  12  10  12       21.37       13.65      3.54 o
  13  10  12        3.44        2.67      3.18 o
  14  10  12        4.09       -4.99      5.78 o
  -1  11  12        4.77        4.20      4.73 o
   0  11  12        7.08        8.31      3.89 o
   1  11  12       58.92       69.24      6.00 o
   2  11  12       22.99       20.16      2.40 o
   3  11  12        0.31       -1.45      1.77 o
   4  11  12       68.12       73.49      8.16 o
   5  11  12        1.15       -2.05      2.27 o
   6  11  12       44.74       42.74      4.04 o
   7  11  12        8.69       11.33      3.81 o
   8  11  12       16.07       20.45      4.18 o
   9  11  12        1.08       -1.21      3.14 o
  10  11  12       30.31       34.16      4.92 o
  11  11  12       23.72       24.87      4.83 o
  12  11  12       11.59       14.88      4.26 o
  13  11  12        6.56        2.77      3.39 o
   0  12  12        0.08       -4.20      4.20 o
   1  12  12        5.24        0.26      4.47 o
   2  12  12        1.62       -1.84      1.84 o
   3  12  12       12.46       10.98      2.51 o
   4  12  12        0.13       -1.32      2.20 o
   5  12  12       21.12       17.04      3.42 o
   6  12  12        3.68       -0.84      3.68 o
   7  12  12       20.58       15.37      4.27 o
   8  12  12        1.69       -2.96      2.96 o
   9  12  12        0.71       -1.53      3.40 o
  10  12  12        5.59        6.57      3.66 o
  11  12  12        9.49        9.01      3.81 o
  12  12  12       12.38       11.55      4.55 o
   2  13  12       14.84       11.20      2.71 o
   3  13  12        0.44       -1.69      2.20 o
   4  13  12        2.83        2.27      2.31 o
   5  13  12       11.67        9.99      3.13 o
   6  13  12        7.56        7.44      3.85 o
   7  13  12       17.61       21.57      9.99 o
   8  13  12       13.80        4.93      6.18 o
   9  13  12       17.73       12.35      4.27 o
  10  13  12       17.28       16.92      6.04 o
  11  13  12        0.42        3.55      4.27 o
   4  14  12        0.71       -0.86      2.53 o
   5  14  12        0.04       -3.94      3.94 o
   6  14  12        0.04        2.72      3.70 o
   7  14  12        1.21        1.71      3.72 o
   8  14  12        3.12        2.36      3.78 o
   9  14  12        7.47        4.87      5.39 o
  10  14  12       15.60       22.26      5.11 o
  -3 -13  13        6.57        6.83      4.99 o
  -2 -13  13        0.08       -4.20      4.20 o
  -1 -13  13       25.75       34.16      6.31 o
   0 -13  13        0.18       -3.94      3.94 o
  -5 -12  13       12.62       20.76      4.73 o
[truncated: 129,903 more chars]
